# Supplementary material for: How the interplay between power concentration, competition, and propagation affects the resource efficiency of distributed ledgers
Source: PNAS Nexus. 2026 May 26;5(5):pgag135. doi: 10.1093/pnasnexus/pgag135 (PMC13203942; doi:10.1093/pnasnexus/pgag135)
Supplement: pgag135_Supplementary_Data [file pgag135_supplementary_data.zip]

Archive with 2 entries (2 files):
- BCX_Supplementary_Material.pdf
- Empirical and fitted distributions of hash rates.xlsx
