# Supplementary material for: How the interplay between power concentration, competition, and propagation affects the resource efficiency of distributed ledgers
Source: PNAS Nexus. 2026 May 26;5(5):pgag135. doi: 10.1093/pnasnexus/pgag135 (PMC13203942; doi:10.1093/pnasnexus/pgag135)
Supplement: pgag135_Supplementary_Data [file pgag135_supplementary_data.zip › Empirical and fitted distributions of hash rates.xlsx]

## Sheet: 1 epoch per period
start_block	start_time	proptime_50	proptime_90	proptime_99	average_block_time	fork_rate	num_miners	total_hash_rate	hash_mean	hash_std	hash_skew	hash_kurt	hhi	max_share	exp_rate	log_normal_loc	log_normal_sigma	truncpl_alpha	truncpl_ell	difficulty	efficiency	total_hash_power	waste_hash_ln	wasted_power_ln	waste_hash_tpl	wasted_power_tpl
362880	2015-06-28				580.873	1.09127	29	0.00173612	5.98661e-05	9.88462e-05	2.03054	3.32606	0.125248	21.2302	16703.9	-10.3811	1.1469	0.633189	6127.19	2.1218e+08	1055.6	388.852	0.00155371	347.998	0.00153221	343.182
364896	2015-07-11	8.31955	17.0905	25.3172	586.309	0.992063	28	0.00171112	6.11113e-05	9.69004e-05	1.95041	2.85171	0.122302	19.3948	16363.6	-10.3312	1.12108	0.602266	6508.34	2.19371e+08	1055.6	396.242	0.00153326	355.056	0.00151405	350.608
366912	2015-07-25	7.19225	15.7666	25.1242	595.558	0.595238	23	0.00168698	7.33468e-05	0.000100507	1.65213	1.60874	0.121568	19.0972	13633.9	-10.0488	1.0281	0.467435	7260.91	2.24534e+08	1055.6	399.845	0.00150644	357.054	0.00149184	353.593
368928	2015-08-08	5.78357	15.3466	26.9056	583.161	0.793651	23	0.00172651	7.50655e-05	0.000105669	1.58315	1.26156	0.125889	19.6925	13321.7	-10.0434	1.04521	0.49536	6722.67	2.26344e+08	1055.6	412.514	0.00153697	367.228	0.00152044	363.279
370944	2015-08-22	5.547	15.3564	27.0976	571.887	0.396825	20	0.00175666	8.78331e-05	0.000110887	1.30867	0.669199	0.125707	20.4365	11385.2	-9.81664	0.976288	0.372582	7143.29	2.3303e+08	704.002	288.187	0.00155935	255.817	0.00154565	253.57
372960	2015-09-04	8.908	19.2134	28.0694	576.338	0.644841	18	0.0017386	9.65891e-05	0.000110073	1.08934	-0.0257507	0.123696	19.4444	10353.1	-9.66121	0.912325	0.22999	7972.02	2.44631e+08	668.085	284.148	0.00154224	252.055	0.00153152	250.302
374976	2015-09-17	5.05656	13.6889	26.6584	585.807	0.347222	20	0.00171671	8.58353e-05	0.000107473	1.24302	0.236535	0.124467	19.2956	11650.2	-9.83459	0.971093	0.362134	7431.28	2.54843e+08	668.085	292.281	0.00152529	259.692	0.00151232	257.484
376992	2015-10-01	6.989	16.8677	25.9589	599.385	1.24008	19	0.00168012	8.84273e-05	0.000109915	1.22506	0.206332	0.12967	19.6429	11308.7	-9.80041	0.966516	0.352775	7319.29	2.61191e+08	668.085	293.177	0.0014853	259.182	0.00147199	256.859
379008	2015-10-15	8.377	19.0938	28.333	587.279	0.694444	19	0.00171694	9.03654e-05	0.000114961	1.22039	0.0587239	0.133329	19.2956	11066.2	-9.79294	0.98111	0.382119	6837.58	2.61494e+08	668.085	299.95	0.00151374	264.451	0.0014989	261.858
381024	2015-10-29	8.67369	19.6203	28.3275	567.453	0.94246	21	0.00176046	8.38314e-05	0.000118791	1.55997	1.25318	0.138683	21.9246	11928.7	-9.93733	1.04941	0.501981	5940.73	2.67379e+08	810.004	381.277	0.00154995	335.686	0.00153031	331.43
383040	2015-11-11	6.44231	17.9164	28.0912	543.537	0.595238	21	0.00185516	8.83412e-05	0.000129502	1.72463	1.94372	0.145076	22.0238	11319.8	-9.90784	1.07101	0.534654	5267.61	2.82816e+08	850.32	446.138	0.00162621	391.078	0.00160281	385.45
385056	2015-11-24	7.36192	18.8363	28.2073	551.682	0.892857	18	0.00182204	0.000101225	0.000134882	1.54724	1.40388	0.148718	22.8671	9879.01	-9.70859	1.01037	0.436796	5563.89	3.12342e+08	850.32	483.918	0.00158649	421.357	0.00156632	415.999
387072	2015-12-06	6.88333	17.7233	28.0433	508.252	1.19048	20	0.0019935	9.96751e-05	0.000148953	1.72548	1.90677	0.156076	24.0575	10032.6	-9.80033	1.08327	0.552209	4492.5	3.39742e+08	850.32	575.902	0.00173238	500.466	0.0017036	492.153
389088	2015-12-18	5.633	16.078	27.8005	540.314	0.644841	20	0.00187249	9.36246e-05	0.000143075	1.74999	1.94469	0.160927	23.5615	10681	-9.8785	1.09753	0.571792	4573.67	4.01359e+08	839.892	631.214	0.0016221	546.806	0.00159287	536.955
391104	2015-12-31				549.909	0.14881	19	0.00182859	9.62414e-05	0.000148174	1.81896	2.30516	0.170823	26.1409	10390.5	-9.85617	1.10228	0.578131	4383.45	4.46163e+08	521.84	425.742	0.00157152	365.89	0.00154019	358.596
393120	2016-01-13				567.246	0.248016	20	0.00179107	8.95533e-05	0.000138045	1.81337	2.31358	0.162869	25.7937	11166.5	-9.92905	1.10306	0.579157	4699.36	4.86853e+08	521.84	455.037	0.00154963	393.699	0.00152083	386.38
395136	2016-01-26	6.12233	17.5093	27.6987	499.809	0.347222	18	0.00202555	0.00011253	0.000157917	1.52431	1.13836	0.158885	23.3135	8886.49	-9.63646	1.04324	0.492216	4512.42	5.15539e+08	518.972	541.935	0.00175136	468.576	0.00172436	461.352
397152	2016-02-07	7.14355	17.6391	27.7465	529.214	0.446429	20	0.00189764	9.48822e-05	0.000150734	1.76875	2.03427	0.169881	25.248	10539.4	-9.89264	1.12229	0.603772	4176	6.18975e+08	516.597	606.792	0.00163461	522.683	0.00160076	511.861
399168	2016-02-19	6.51062	16.4303	25.9968	619.395	0.347222	18	0.00162541	9.03006e-05	0.000127948	1.65316	1.72825	0.160894	24.9504	11074.1	-9.86294	1.04936	0.501901	5516.01	7.02191e+08	516.597	589.617	0.00140349	509.115	0.00138107	500.984
401184	2016-03-04	6.97477	17.954	28.0765	574.46	0.248016	19	0.00174109	9.16366e-05	0.000139151	1.84338	2.43927	0.167606	25.6944	10912.7	-9.89553	1.09348	0.566326	4732.55	6.8044e+08	516.597	612.018	0.00149939	527.055	0.00147094	517.055
403200	2016-03-18	6.46429	17.4967	28.0687	595.44	0.198413	18	0.00169846	9.4359e-05	0.000139688	1.85586	2.6041	0.170545	27.381	10597.8	-9.84866	1.07727	0.543704	4835.74	7.10803e+08	516.597	623.673	0.00145729	535.115	0.00143	525.093
405216	2016-04-01	6.48592	16.5409	27.9555	560.449	0.297619	20	0.00179031	8.95154e-05	0.000143351	2.08575	3.73059	0.171815	28.0258	11171.3	-9.95662	1.1274	0.610064	4356.07	7.16622e+08	516.597	662.781	0.0015403	570.228	0.00150749	558.081
407232	2016-04-14	6.11043	15.9324	27.7304	600.084	0.0992063	17	0.00167421	9.84829e-05	0.000139309	1.74242	2.17574	0.169603	26.8849	10154.1	-9.77509	1.0483	0.500238	5074.6	7.67417e+08	516.597	663.733	0.00143457	568.729	0.00140979	558.905
409248	2016-04-28	4.4703	13.9484	27.4437	551.962	0.198413	19	0.00181996	9.57872e-05	0.000153579	1.9257	2.86126	0.18081	27.7282	10439.8	-9.88976	1.12817	0.611001	4061.08	7.67336e+08	516.597	721.437	0.00155445	616.191	0.00151869	602.014
411264	2016-05-11	5.17586	14.8249	27.0331	584.772	0.198413	19	0.00172852	9.09747e-05	0.000139169	1.88495	2.815	0.169316	26.0913	10992.1	-9.90794	1.09819	0.572679	4697.13	8.34318e+08	516.597	745.003	0.00148694	640.88	0.00145797	628.395
413280	2016-05-24	5.83508	15.1474	27.2015	610.095	0.297619	18	0.00165572	9.19843e-05	0.000131373	1.7724	2.57666	0.162581	27.3313	10871.4	-9.84979	1.05441	0.509752	5329.69	8.56039e+08	516.597	732.203	0.00142805	631.522	0.00140457	621.137
415296	2016-06-08	5.20646	13.5425	24.3395	561.815	0.14881	18	0.00178897	9.93875e-05	0.000131965	1.6874	2.18459	0.148059	25.496	10061.6	-9.72464	1.00813	0.432785	5707.11	8.42077e+08	516.597	778.23	0.00155842	677.935	0.00153886	669.428
417312	2016-06-21	5.44486	14.776	27.0043	589.198	0.446429	20	0.0017034	8.517e-05	0.000116562	1.51874	1.16274	0.138969	21.875	11741.2	-9.89854	1.02731	0.466104	6268.6	8.99594e+08	516.597	791.617	0.00149759	695.972	0.00147966	687.638
419328	2016-07-04	4.65736	13.1929	26.3874	600.199	0.198413	21	0.00167186	7.96125e-05	0.000109915	1.55855	1.32344	0.134065	20.6349	12560.8	-9.97175	1.03287	0.475377	6589.7	9.16541e+08	516.597	791.598	0.00147671	699.199	0.00145975	691.167
421344	2016-07-18	3.86507	12.1888	26.2022	634.762	0.248016	20	0.00158532	7.92661e-05	9.96618e-05	1.25917	0.340881	0.125089	18.7996	12615.7	-9.91675	0.973708	0.367418	7980.49	9.16943e+08	404.191	587.552	0.0014079	521.797	0.00139573	517.287
423360	2016-08-02	3.85269	11.5283	23.9016	557.397	0.396825	18	0.00179038	9.94654e-05	0.000111105	1.09924	0.0792374	0.121023	19.6429	10053.7	-9.62066	0.899956	0.198545	8057.63	8.67125e+08	278.118	431.773	0.00159152	383.816	0.0015813	381.351
425376	2016-08-15	4.12964	12.1091	24.4596	591.422	0.14881	18	0.00170257	9.45869e-05	0.000103014	0.944061	-0.288056	0.11779	19.0476	10572.3	-9.65706	0.884381	0.156916	8913.32	9.33621e+08	278.118	442.083	0.00151738	393.997	0.00150857	391.711
427392	2016-08-29	4.544	12.8275	26.0446	586.551	0.248016	20	0.00173594	8.67969e-05	9.93705e-05	1.06511	-0.0988437	0.112259	17.9563	11521.1	-9.77072	0.91518	0.237054	8790.01	9.48139e+08	278.118	457.758	0.001557	410.572	0.00154771	408.124
429408	2016-09-12	4.56669	12.9942	26.3895	561.839	0.297619	24	0.00178634	7.44308e-05	9.41521e-05	1.27754	0.419956	0.105561	17.2619	13435.3	-9.98342	0.977528	0.375051	8396.38	9.69945e+08	278.118	481.882	0.00161558	435.819	0.00160491	432.938
431424	2016-09-25	4.59615	13.168	26.3568	560.017	0.248016	24	0.00179917	7.49656e-05	9.72314e-05	1.34375	0.662772	0.10884	17.3115	13339.5	-9.99181	0.993304	0.405556	7929.56	1.03606e+09	278.118	518.429	0.00162312	467.7	0.00161127	464.284
433440	2016-10-08	3.77429	12.0579	25.7981	612.782	0.198413	25	0.00164018	6.56072e-05	8.60376e-05	1.57202	1.95171	0.10604	18.998	15242.2	-10.1321	1.00028	0.418531	8862.89	1.11035e+09	278.118	506.501	0.00148383	458.22	0.00147323	454.944
435456	2016-10-22	3.74571	11.94	25.7534	597.738	0.347222	21	0.00169654	8.07876e-05	9.21812e-05	1.33357	0.974238	0.106665	18.3036	12378.1	-9.84057	0.913103	0.231923	9507.36	1.08928e+09	278.465	514.606	0.00152973	464.009	0.00152143	461.49
437472	2016-11-05	3.54842	11.7099	25.9021	542.36	0.0992063	25	0.00184921	7.39684e-05	8.97177e-05	1.3438	0.996943	0.0964929	16.5675	13519.3	-9.96422	0.951153	0.320269	9189.47	1.09359e+09	279.203	564.624	0.00168537	514.599	0.00167658	511.914
439488	2016-11-18	3.55921	11.7662	25.4596	589.767	0.396825	22	0.00169879	7.72179e-05	8.80882e-05	1.46603	1.70441	0.101919	18.6508	12950.4	-9.88563	0.912964	0.231577	9951.37	1.21033e+09	279.203	574.067	0.00153874	519.98	0.00153101	517.369
441504	2016-12-02	3.49308	10.9455	24.9526	554.825	0.0992063	22	0.00182187	8.28122e-05	9.28406e-05	1.47639	1.92576	0.0999878	18.6508	12075.5	-9.80592	0.902206	0.204367	9607.68	1.23165e+09	279.203	626.504	0.0016528	568.366	0.00164507	565.708
443520	2016-12-15	3.28957	10.4671	24.5472	586.082	0.198413	26	0.00171816	6.60831e-05	8.57852e-05	1.73519	2.82808	0.100783	19.1468	15132.5	-10.1185	0.993854	0.406589	8979.77	1.3321e+09	279.203	639.029	0.00156158	580.791	0.00155152	577.05
445536	2016-12-28	3.32008	10.6796	24.3264	566.07	0.14881	27	0.00178016	6.59317e-05	8.95468e-05	1.91143	3.60945	0.102827	19.6429	15167.2	-10.1496	1.02247	0.457889	8222.31	1.36446e+09	279.203	678.171	0.00161634	615.763	0.0016046	611.29
447552	2017-01-10	2.30058	7.79633	21.3998	514.643	0.198413	27	0.0019478	7.21407e-05	9.28092e-05	1.82178	3.49102	0.0960663	19.0476	13861.8	-10.0251	0.988169	0.395803	8375.26	1.44697e+09	279.203	786.909	0.00177771	718.192	0.00176732	713.997
449568	2017-01-22	3.35138	10.7298	24.7138	558.51	0.347222	27	0.00180521	6.68595e-05	7.90928e-05	1.45528	1.72014	0.0869478	15.4762	14956.7	-10.0505	0.935536	0.285418	10687.8	1.68776e+09	273.408	833.009	0.00165956	765.801	0.00165269	762.629
451584	2017-02-04	3.22733	10.0892	23.8267	574.989	0.198413	29	0.00174813	6.02805e-05	7.62767e-05	1.69652	2.71446	0.0877907	17.1131	16589.1	-10.1945	0.977727	0.375446	10360.8	1.81321e+09	260.921	827.049	0.00160734	760.44	0.00159954	756.748
453600	2017-02-18	3.63164	11.7586	24.9837	573.998	0.198413	29	0.00176033	6.07012e-05	7.67043e-05	1.71223	2.87506	0.0876456	17.4107	16474.2	-10.1867	0.976869	0.373741	10317.1	1.89314e+09	260.921	869.531	0.00161875	799.592	0.00161093	795.733
455616	2017-03-03	3.28085	12.0395	25.667	581.294	0.198413	31	0.00171583	5.53492e-05	6.92049e-05	1.42838	1.50476	0.0810613	14.9802	18067.1	-10.2725	0.97021	0.36034	11556.8	1.97899e+09	260.921	885.982	0.00158732	819.628	0.00158076	816.239
457632	2017-03-17	1.88779	8.98336	22.7119	571.514	0.14881	35	0.0017678	5.05085e-05	6.96005e-05	1.7994	3.25504	0.0812749	16.3194	19798.7	-10.4255	1.03166	0.473372	10426.5	2.04314e+09	256.898	927.878	0.00163719	859.326	0.00162891	854.981
459648	2017-03-30	1.52623	7.462	20.9218	575.616	0.0992063	31	0.00175204	5.65173e-05	7.28238e-05	1.58237	2.12021	0.0840882	16.1706	17693.7	-10.2702	0.989159	0.397696	10657	2.14592e+09	176.512	663.638	0.0016169	612.451	0.00160933	609.583
461664	2017-04-13	1.966	9.08671	23.131	598.815	0.248016	29	0.00167808	5.78647e-05	6.92576e-05	1.47257	2.02058	0.0821774	16.4187	17281.7	-10.2019	0.942835	0.301941	12063.6	2.23686e+09	199.12	747.422	0.00154992	690.339	0.00154394	687.678
463680	2017-04-27	2.37769	10.9282	24.6156	559.547	0.0992063	31	0.00181201	5.8452e-05	7.39537e-05	1.5663	2.44437	0.0822291	16.6171	17108	-10.2252	0.977648	0.375288	10687.6	2.24186e+09	199.12	808.884	0.00167473	747.601	0.00166746	744.355
465696	2017-05-10	3.17025	13.1061	26.4718	563.96	0.396825	29	0.00177966	6.13677e-05	7.43691e-05	1.48803	2.3278	0.0833781	16.9147	16295.2	-10.1505	0.950607	0.319083	11095.7	2.40506e+09	222.137	950.79	0.00164214	877.317	0.00163547	873.756
467712	2017-05-23	3.51131	14.311	27.0268	526.942	0.0992063	29	0.00191356	6.59848e-05	8.24457e-05	1.53463	2.03691	0.0864596	16.7659	15155	-10.0963	0.969774	0.359451	9707.51	2.55947e+09	247.269	1211.05	0.00176131	1114.69	0.0017532	1109.56
469728	2017-06-04	2.107	11.9377	25.9231	572.731	0.446429	30	0.00174807	5.82689e-05	7.56875e-05	1.6275	2.34925	0.0876997	16.8651	17161.8	-10.2447	0.994239	0.407313	10171.6	2.91525e+09	227.473	1159.21	0.00160804	1066.36	0.00159982	1060.91
471744	2017-06-17	1.816	10.8021	24.3918	602.631	0.347222	28	0.00167464	5.98084e-05	7.4387e-05	1.70066	2.41609	0.0889885	16.3194	16720.1	-10.1918	0.966895	0.353556	10808.6	3.05672e+09	227.473	1164.41	0.00153765	1069.16	0.00153028	1064.04
473760	2017-07-02	1.177	8.42275	21.9289	528.524	0.0496032	31	0.00190403	6.14204e-05	8.6365e-05	2.16868	5.44261	0.0939813	19.9405	16281.2	-10.2433	1.0445	0.494234	8234.49	3.04367e+09	227.473	1318.26	0.0017438	1207.32	0.00173213	1199.25
475776	2017-07-14	1.09357	7.96407	21.0892	561.256	0.0496032	30	0.00180924	6.0308e-05	8.70699e-05	2.60425	8.306	0.100498	22.5694	16581.5	-10.2792	1.0613	0.520251	7954.97	3.45541e+09	191.778	1198.93	0.00164822	1092.23	0.00163531	1083.67
477792	2017-07-27	1.03154	7.78385	21.4431	559.909	1.09127	27	0.00178898	6.62587e-05	8.54429e-05	2.07375	5.22989	0.0963448	20.7341	15092.4	-10.1117	0.989654	0.398641	9075.93	3.69463e+09	186.365	1231.8	0.00163241	1123.99	0.00162278	1117.36
479808	2017-08-09	1.13136	7.36457	21.4877	623.833	0.0992063	30	0.00163729	5.45763e-05	7.236e-05	1.70299	2.6951	0.0899761	17.5099	18323	-10.3231	1.00721	0.431133	10423.3	3.96526e+09	230.86	1498.8	0.00150346	1376.29	0.0014951	1368.64
481824	2017-08-24	1.35243	8.55193	21.3207	577.549	0.198413	24	0.00179942	7.4976e-05	8.67599e-05	1.31923	0.829704	0.0951352	16.2202	13337.6	-9.92321	0.921814	0.253196	9960.57	3.81467e+09	217.448	1492.61	0.00164088	1361.09	0.00163332	1354.82
483840	2017-09-06	0.722818	5.79482	17.2987	502.024	0.14881	29	0.00200744	6.92221e-05	8.77333e-05	1.35995	0.678738	0.0879639	14.1865	14446.2	-10.0572	0.978749	0.377469	8993.24	3.96307e+09	202.547	1611.39	0.00184551	1481.41	0.00183649	1474.17
485856	2017-09-18	0.699818	4.99609	16.2475	589.182	0	28	0.00172476	6.15986e-05	7.97681e-05	1.57539	2.17873	0.0934661	17.9563	16234.1	-10.1872	0.992308	0.403676	9680.81	4.73907e+09	201.981	1650.94	0.0015781	1510.56	0.00156918	1502.02
487872	2017-10-02	0.771538	5.36731	17.864	563.609	0.198413	26	0.00179624	6.90861e-05	9.1199e-05	1.7876	3.22457	0.102907	20.3373	14474.7	-10.0846	1.00444	0.426146	8306.36	4.82696e+09	193.896	1681.15	0.00162989	1525.47	0.00161867	1514.96
489888	2017-10-15	0.74125	5.8275	17.7948	494.276	0.0992063	24	0.00201415	8.39229e-05	0.000102015	1.44307	1.34168	0.10067	18.0556	11915.7	-9.83927	0.952527	0.323247	8063.98	5.14019e+09	193.896	2007.43	0.00182857	1822.47	0.00181828	1812.21
491904	2017-10-26	1.10393	7.44567	19.3015	639.915	0.0496032	28	0.001606	5.7357e-05	7.84345e-05	1.55372	1.47778	0.100115	17.4107	17434.7	-10.2934	1.0268	0.46524	9323.36	6.2399e+09	186.456	1868.52	0.00146198	1700.97	0.00145169	1688.99
493920	2017-11-10	1.57486	10.0439	22.7267	608.316	0.14881	31	0.00171147	5.52087e-05	8.65757e-05	1.77216	1.9224	0.109025	17.1131	18113.1	-10.4249	1.11401	0.593348	7365.72	5.86015e+09	182.883	1834.22	0.00155047	1661.67	0.00153453	1644.59
495936	2017-11-24	0.900917	7.28417	20.6434	508.038	0.14881	25	0.00197855	7.91419e-05	0.000112028	1.51799	0.983339	0.116943	18.4524	12635.5	-9.99419	1.04874	0.500929	6306.03	5.78533e+09	182.883	2093.38	0.00177561	1878.66	0.00175847	1860.52
497952	2017-12-06	1.69892	10.1064	23.7096	509.88	0.248016	26	0.00199008	7.65414e-05	0.000108801	1.54364	1.19561	0.113187	18.502	13064.8	-10.0304	1.0514	0.50509	6465.91	6.83285e+09	239.379	3255.05	0.00179209	2931.21	0.00177555	2904.16
499968	2017-12-18	2.05115	11.7458	25.0788	582.168	0.14881	28	0.00172081	6.14577e-05	9.67289e-05	1.77294	1.95307	0.121026	18.8988	16271.4	-10.3203	1.11634	0.596318	6568.46	8.04493e+09	250.95	3474.11	0.00154328	3115.69	0.00152448	3077.74
501984	2018-01-01	1.45867	9.32142	22.9875	520.131	0.297619	24	0.00193145	8.04769e-05	0.000120993	1.79227	2.16477	0.131925	21.4782	12425.9	-10.0185	1.08713	0.557596	5497.28	8.29417e+09	207.316	3321.15	0.00171382	2946.95	0.00169165	2908.81
504000	2018-01-13	1.16825	9.51747	22.87	513.564	0.0496032	23	0.00194534	8.45801e-05	0.000125629	1.80405	2.34113	0.13523	22.2718	11823.1	-9.96036	1.07939	0.546733	5359.03	9.56853e+09	184.292	3430.42	0.00172058	3034.07	0.0016979	2994.07
506016	2018-01-25	0.849231	8.26787	21.5295	543.446	0.0992063	21	0.00186617	8.88651e-05	0.000125938	1.85855	2.98359	0.138704	24.7024	11253	-9.8791	1.04948	0.502096	5602.92	1.11801e+10	171.504	3578.26	0.001643	3150.35	0.00162216	3110.39
508032	2018-02-06	0.526194	5.49231	20.6876	573.597	0.14881	24	0.00176882	7.37007e-05	0.000114083	2.1343	4.50486	0.137342	25.6448	13568.4	-10.1268	1.10572	0.582646	5662.82	1.23466e+10	149.79	3271.25	0.00156381	2892.11	0.00154125	2850.38
510048	2018-02-20	0.630199	5.44207	19.9184	550.009	0.0496032	22	0.00181948	8.27035e-05	0.000114934	2.12503	4.89786	0.12925	25.5456	12091.4	-9.93797	1.03704	0.482212	6260.78	1.29166e+10	145.373	3416.48	0.00161431	3031.24	0.00159661	2998.01
512064	2018-03-05	0.436204	2.74872	15.9035	570.208	0	26	0.00176229	6.77802e-05	0.000106756	2.296	5.48022	0.130203	25.0496	14753.6	-10.2229	1.1168	0.596888	5947.34	1.4133e+10	145.713	3629.19	0.00156833	3229.77	0.00154691	3185.65
514080	2018-03-18	0.371447	1.59895	11.5077	591.835	0.0992063	27	0.00169073	6.26195e-05	9.577e-05	2.22239	5.24015	0.12046	23.7599	15969.5	-10.2813	1.09804	0.572476	6827.33	1.48715e+10	143.177	3600	0.00151581	3227.54	0.00149831	3190.28
516096	2018-04-01	0.351216	1.46264	10.1412	548.896	0	25	0.00183345	7.33378e-05	0.000112481	2.40059	6.53218	0.13033	26.2897	13635.5	-10.1253	1.09984	0.574892	5796.58	1.50799e+10	129.871	3590.71	0.00163011	3192.49	0.00160874	3150.62
518112	2018-04-14	0.413847	1.96648	12.3944	573.076	0	29	0.00177062	6.10558e-05	0.000107491	2.89764	9.80767	0.137676	28.373	16378.5	-10.4092	1.1878	0.677365	5284.26	1.64897e+10	129.871	3791.86	0.00157204	3366.6	0.00154449	3307.59
520128	2018-04-27	0.395059	1.73246	12.3462	583.037	0	26	0.00172055	6.61751e-05	0.000102523	2.54204	7.44175	0.127227	26.2401	15111.4	-10.2351	1.10627	0.583372	6295.84	1.72746e+10	137.618	4090.25	0.00153426	3647.37	0.00151456	3600.54
522144	2018-05-11	0.399444	1.75659	11.86	577.578	0	25	0.00174515	6.98058e-05	0.000105518	2.40938	6.40108	0.127741	25.744	14325.5	-10.1645	1.09057	0.562351	6269.53	1.77978e+10	140.324	4358.44	0.00155434	3881.9	0.00153504	3833.71
524160	2018-05-24	0.379586	2.00018	12.2656	523.131	0.0496032	27	0.00191206	7.0817e-05	0.000115623	2.29198	5.47678	0.13211	25.248	14120.9	-10.2049	1.13975	0.624865	5297.25	1.84982e+10	139.045	4917.98	0.0017009	4374.86	0.00167579	4310.28
526176	2018-06-05	0.459825	2.61465	14.0655	584.007	0.0496032	25	0.00172711	6.90842e-05	0.000108169	2.58354	7.8006	0.134141	27.5794	14475.1	-10.1996	1.11303	0.5921	5904.39	2.12202e+10	137.137	5026.01	0.00153165	4457.23	0.00150995	4394.07
528192	2018-06-19	0.382754	2.20836	13.7563	568.262	0	25	0.00176956	7.07825e-05	0.000109694	2.27103	5.51066	0.132224	25.6448	14127.8	-10.168	1.10647	0.583622	5882.49	2.18077e+10	134.711	5198.51	0.00157131	4616.11	0.00154989	4553.17
530208	2018-07-02	0.501006	2.94384	15.704	621.919	0.0992063	28	0.00162638	5.80849e-05	8.75749e-05	2.0616	4.03085	0.114	21.8254	17216.2	-10.3465	1.08893	0.560087	7573.62	2.30368e+10	123.993	4645.58	0.00146568	4186.56	0.00145053	4143.3
532224	2018-07-17	0.376966	1.68457	12.9497	522.283	0.0992063	29	0.00190778	6.57855e-05	9.96498e-05	1.99106	3.58377	0.110876	20.9821	15200.9	-10.2252	1.09191	0.564179	6624.87	2.22422e+10	128.672	5459.99	0.00172412	4934.38	0.00170694	4885.19
534240	2018-07-29	0.390606	1.86484	13.2208	559.567	0.0992063	33	0.00181015	5.48531e-05	8.51169e-05	2.00724	3.54572	0.101057	19.0476	18230.5	-10.4239	1.10729	0.584692	7571.28	2.55526e+10	128.41	5939.48	0.00165072	5416.34	0.00163593	5367.83
536256	2018-08-11	0.37673	1.81445	12.9784	569.927	0	26	0.00176826	6.80099e-05	8.95002e-05	1.56765	1.41215	0.102508	17.9067	14703.7	-10.0983	1.00248	0.422574	8490.32	2.74419e+10	112.764	5471.81	0.00160499	4966.58	0.00159407	4932.79
538272	2018-08-24	0.407252	2.21852	14.2417	575.718	0	32	0.00174494	5.45293e-05	8.03901e-05	1.6559	1.43716	0.097047	15.625	18338.7	-10.3942	1.07462	0.539897	8437.72	2.88932e+10	112.835	5688.79	0.00159515	5200.45	0.0015829	5160.51
540288	2018-09-07	0.412424	2.14575	13.7589	589.315	0.0496032	28	0.00170615	6.09341e-05	8.53146e-05	1.55994	1.37184	0.103225	18.006	16411.2	-10.2484	1.04178	0.489879	8371.69	3.01472e+10	112.928	5808.53	0.00154956	5275.41	0.00153757	5234.6
542304	2018-09-20	0.432161	1.9464	13.2741	576.003	0.0992063	29	0.00174945	6.03258e-05	8.72574e-05	1.46354	0.691245	0.104139	15.9226	16576.7	-10.2802	1.06249	0.522029	7923.16	3.07203e+10	112.354	6038.3	0.00158868	5483.41	0.00157546	5437.78
544320	2018-10-04	0.466542	2.15339	14.3387	622.87	0	34	0.00160895	4.7322e-05	7.48926e-05	1.66876	1.40902	0.100912	16.1706	21131.8	-10.5856	1.11986	0.600746	8436.95	3.20188e+10	110.542	5694.75	0.00146804	5196	0.00145448	5148.02
546336	2018-10-18	0.470072	2.33573	15.3519	600.491	0	34	0.0016783	4.93617e-05	7.96758e-05	1.79553	2.12638	0.103787	17.4107	20258.6	-10.5576	1.13244	0.616181	7775.64	3.08501e+10	110.153	5703.24	0.00152823	5193.28	0.001513	5141.5
548352	2018-11-01	0.536064	2.92196	16.4791	648.129	0	35	0.00155666	4.44761e-05	7.01007e-05	1.73259	1.93655	0.0975214	16.9147	22484	-10.6447	1.11725	0.59746	9050.7	3.08568e+10	104.86	5036.79	0.00142434	4608.64	0.00141197	4568.61
550368	2018-11-16	0.584284	3.10221	16.1665	707.383	0.0992063	34	0.0014202	4.17706e-05	6.54257e-05	1.88442	2.87964	0.099446	18.254	23940.3	-10.703	1.11325	0.592389	9758.31	2.85757e+10	99.4378	4035.51	0.00129716	3685.9	0.00128566	3653.22
552384	2018-12-03	0.492108	2.18327	14.8674	663.491	0	33	0.00153016	4.63684e-05	7.05364e-05	1.82779	2.7443	0.0983024	18.1548	21566.4	-10.578	1.09462	0.567867	9319.57	2.42511e+10	93.4265	3466.87	0.00139814	3167.76	0.00138656	3141.52
554400	2018-12-18	0.390449	1.71265	13.8116	546.054	0	32	0.00184627	5.76959e-05	7.99189e-05	1.65769	2.2196	0.0893359	16.9147	17332.3	-10.2959	1.03496	0.478816	9033.29	2.19319e+10	95.0883	3850.34	0.00169755	3540.18	0.0016874	3519.01
556416	2018-12-31	0.415624	1.67432	13.8683	573.207	0	29	0.00175209	6.04169e-05	7.49292e-05	1.14668	-0.0629551	0.0856919	13.9385	16551.7	-10.18	0.9651	0.349849	10761.1	2.41317e+10	94.5107	3995.99	0.00161368	3680.32	0.00160647	3663.87
558432	2019-01-14	0.463882	2.11963	15.1509	607.599	0	34	0.00164701	4.84415e-05	6.84651e-05	1.52558	1.36508	0.086436	15.4762	20643.5	-10.4841	1.04776	0.499393	10334.3	2.52715e+10	93.0061	3871.15	0.00151879	3569.78	0.00150986	3548.79
560448	2019-01-28	0.453071	2.10985	15.2042	575.728	0.0496032	32	0.00175646	5.48895e-05	8.09465e-05	1.63167	1.5359	0.0970884	16.5179	18218.4	-10.3878	1.07482	0.540186	8377.1	2.49738e+10	88.5812	3885.66	0.00160564	3552	0.00159329	3524.69
562464	2019-02-10	0.530685	3.12626	16.2585	599.235	0	32	0.00167053	5.22041e-05	7.82592e-05	1.71229	2.01822	0.0992836	17.3611	19155.6	-10.4493	1.08528	0.555022	8523.81	2.6034e+10	88.5434	3850.81	0.00152464	3514.51	0.00151213	3485.68
564480	2019-02-24	0.450911	2.59804	15.8433	600.33	0.0496032	37	0.0016696	4.51244e-05	7.40647e-05	1.96398	3.26174	0.0978703	17.8571	22160.9	-10.6594	1.14312	0.628806	8226	2.60784e+10	89.034	3876.59	0.0015285	3548.95	0.00151423	3515.82
566496	2019-03-10	0.433799	2.50472	16.0505	570.828	0	32	0.00177058	5.53306e-05	7.59305e-05	1.49055	1.04674	0.0882617	15.2282	18073.2	-10.3316	1.02903	0.468996	9596.93	2.60657e+10	89.8096	4144.84	0.00162929	3814.09	0.00161992	3792.14
568512	2019-03-24	0.720826	4.35862	19.2447	598.775	0.0496032	33	0.00167731	5.08275e-05	7.46145e-05	1.79256	2.3336	0.0936275	16.6667	19674.4	-10.4616	1.07191	0.535965	9129.61	2.73987e+10	90.6084	4164.01	0.00153783	3817.76	0.00152678	3790.31
570528	2019-04-06	0.634807	4.51084	19.6526	603.891	0.0496032	31	0.00165751	5.3468e-05	7.76657e-05	1.61669	1.55407	0.0981252	16.8651	18702.8	-10.4037	1.06518	0.526054	8864.11	2.74578e+10	96.8132	4406.12	0.00151335	4022.9	0.00150182	3992.26
572544	2019-04-21	0.615676	4.57193	19.2393	568.981	0.0496032	31	0.00177836	5.73664e-05	8.07026e-05	1.552	1.39646	0.0940394	16.1706	17431.8	-10.3119	1.0448	0.49471	8808.12	2.72861e+10	98.8691	4797.57	0.00162863	4393.63	0.00161772	4364.19
574560	2019-05-04	0.701821	5.44253	20.7265	599.982	0.0496032	31	0.0016874	5.44324e-05	7.73635e-05	1.67796	1.94132	0.0953183	17.1131	18371.4	-10.3712	1.05132	0.504958	9094.62	2.87856e+10	98.4812	4783.52	0.00154385	4376.57	0.00153307	4346.02
576576	2019-05-18	0.581422	4.79811	20.2912	539.627	0.0496032	31	0.00185865	5.99563e-05	8.9954e-05	1.90881	3.44848	0.102528	19.6429	16678.8	-10.3114	1.0858	0.555749	7409.58	2.87962e+10	104.73	5605.37	0.00169156	5101.47	0.00167692	5057.33
578592	2019-05-30	0.585451	4.84285	19.6285	604.189	0	29	0.0016722	5.76621e-05	8.39007e-05	1.79839	2.93357	0.10497	19.8909	17342.4	-10.3294	1.06626	0.527665	8191.42	3.20391e+10	96.2263	5155.4	0.00151762	4678.82	0.00150469	4638.96
580608	2019-06-14	0.602141	5.5005	20.9162	560.585	0	32	0.00180754	5.64855e-05	8.81812e-05	1.82865	2.86983	0.10503	19.2956	17703.7	-10.3988	1.11114	0.589681	7264.15	3.18231e+10	93.4552	5375.68	0.00164293	4886.14	0.00162713	4839.14
582624	2019-06-27	0.540765	4.28083	19.5582	525.545	0	30	0.00191589	6.38629e-05	0.000100229	1.88422	3.31496	0.112701	20.9821	15658.5	-10.2799	1.11453	0.594014	6357.15	3.40793e+10	98.5118	6432.05	0.00173027	5808.89	0.0017115	5745.88
584640	2019-07-09	0.580808	4.4554	20.2481	603.705	0.0496032	26	0.00168943	6.49781e-05	9.20319e-05	1.54292	1.58476	0.11265	19.6925	15389.8	-10.1918	1.04911	0.501509	7671.68	3.89303e+10	97.184	6391.79	0.00152194	5758.12	0.00150809	5705.72
586656	2019-07-23	0.391573	2.52818	17.5458	541.96	0	28	0.00184916	6.60414e-05	9.79587e-05	1.61641	1.84292	0.111485	19.4444	15142	-10.2068	1.07852	0.545488	6882.24	3.87139e+10	87.0701	6233.19	0.00166941	5627.29	0.00165321	5572.69
588672	2019-08-05	0.434079	3.05857	18.5004	589.213	0.0992063	28	0.00170591	6.09254e-05	9.06105e-05	1.72192	2.30844	0.111889	19.9901	16413.5	-10.2893	1.08021	0.547895	7420.63	4.28867e+10	86.3409	6316.78	0.00153965	5701.12	0.00152455	5645.23
590688	2019-08-18	0.407912	2.64153	17.2942	567.42	0.14881	32	0.00176368	5.51151e-05	8.73315e-05	1.9458	3.30415	0.107258	19.6925	18143.8	-10.434	1.12064	0.60171	7226.51	4.37377e+10	86.3374	6660.03	0.00160058	6044.11	0.00158427	5982.52
592704	2019-09-01	0.388188	2.38671	16.5532	543.795	0.0992063	35	0.00185639	5.30396e-05	8.69059e-05	1.85605	2.51806	0.103086	17.4603	18853.8	-10.4966	1.14201	0.627521	7022.65	4.62654e+10	86.0073	7386.86	0.00169197	6732.62	0.00167487	6664.59
594720	2019-09-13	0.397231	2.40793	16.2195	559.727	0	32	0.00180808	5.65024e-05	8.45092e-05	1.72738	1.93759	0.0989731	16.2698	17698.4	-10.3686	1.08382	0.552982	7911.49	5.10697e+10	86.0073	7941.74	0.00165055	7249.82	0.00163713	7190.86
596736	2019-09-26	0.382716	2.13181	14.9821	588.559	0	29	0.00171323	5.90769e-05	8.31997e-05	1.62835	1.59703	0.100517	16.4683	16927.1	-10.2832	1.0455	0.495814	8534.41	5.4803e+10	79.5999	7473.64	0.00155994	6804.96	0.00154826	6754
598752	2019-10-10	0.368527	1.89094	14.3601	570.654	0.0992063	30	0.00175443	5.84811e-05	8.60824e-05	1.80954	2.245	0.103149	16.2698	17099.5	-10.3232	1.07363	0.538467	7892	5.58693e+10	76.5165	7500.07	0.0015952	6819.36	0.00158172	6761.71
600768	2019-10-23	0.411778	2.50745	16.1036	646.063	0	27	0.00155137	5.74581e-05	7.84272e-05	1.71766	2.01471	0.103484	17.6587	17404	-10.2904	1.02562	0.463253	9341.54	5.88045e+10	76.2199	6953.35	0.00140791	6310.37	0.00139748	6263.61
602784	2019-11-07	0.436976	2.52889	15.7645	588.639	0	30	0.00171153	5.70511e-05	8.24691e-05	1.81489	2.52316	0.100663	16.9147	17528.1	-10.3356	1.06209	0.521429	8388.46	5.4632e+10	76.5935	7161.84	0.00155902	6523.64	0.00154675	6472.3
604800	2019-11-21	0.421713	2.36759	15.1444	605.165	0	25	0.00167213	6.68852e-05	8.79951e-05	1.68479	2.05633	0.106464	18.7996	14951	-10.1148	1.0023	0.422246	8637.99	5.57196e+10	74.4374	6935.37	0.00151225	6272.25	0.0015013	6226.85
606816	2019-12-05	0.388793	2.01418	14.2805	596.863	0	26	0.00167994	6.46129e-05	8.55061e-05	1.65285	1.88096	0.103228	16.8155	15476.8	-10.1531	1.00601	0.428989	8837.42	5.53056e+10	72.9771	6780.3	0.00152399	6150.89	0.00151339	6108.09
608832	2019-12-19	0.370366	1.66887	12.7333	563.614	0	27	0.00179736	6.6569e-05	9.04641e-05	1.76931	2.44086	0.102902	17.9563	15022	-10.1404	1.02283	0.458509	8134.28	5.56138e+10	72.8364	7280.6	0.00163187	6610.24	0.00161999	6562.11
610848	2020-01-01	0.366543	1.88561	13.6402	560.362	0	23	0.00179546	7.80637e-05	9.44256e-05	1.498	1.4964	0.104327	17.5595	12810.1	-9.9087	0.949437	0.316532	8755.27	5.92653e+10	71.1709	7573.21	0.0016243	6851.23	0.00161468	6810.68
612864	2020-01-14	0.385832	1.94609	13.8333	573.257	0.0496032	23	0.00174999	7.60865e-05	9.28299e-05	1.52344	1.60498	0.105384	18.254	13142.9	-9.93949	0.954828	0.328202	8829.4	6.3464e+10	71.1709	7904.33	0.00158184	7144.86	0.00157215	7101.09
614880	2020-01-28	0.431535	2.3584	14.6022	597.213	0	25	0.00168201	6.72804e-05	8.7649e-05	1.68407	2.41998	0.10517	19.246	14863.2	-10.1027	0.996088	0.410772	8757.79	6.64264e+10	70.8655	7917.8	0.00152268	7167.78	0.00151208	7117.88
616896	2020-02-11	0.417938	2.21617	14.06	602.33	0.0992063	22	0.00166407	7.56394e-05	9.06749e-05	1.40733	1.01716	0.107807	17.3611	13220.6	-9.93493	0.94382	0.304139	9199.71	6.67728e+10	72.1611	8018.13	0.00150024	7228.75	0.00149103	7184.38
618912	2020-02-25	0.381232	2.05153	13.6222	561.803	0.0992063	25	0.00179615	7.1846e-05	9.17611e-05	1.62453	1.94857	0.102639	17.7083	13918.7	-10.0247	0.983588	0.386961	8532.68	6.65158e+10	70.5224	8425.48	0.00162916	7642.16	0.00161869	7593.02
620928	2020-03-09	0.497452	3.31467	16.4	713.883	0	21	0.00141883	6.75631e-05	7.84324e-05	1.47938	1.46572	0.108736	18.4028	14801	-10.0292	0.923801	0.257959	10982.9	7.10943e+10	62.168	6270.9	0.00127721	5645	0.00126978	5612.14
622944	2020-03-26	0.357877	2.18245	14.3906	567.927	0.0496032	19	0.00176932	9.31223e-05	0.000107229	1.21462	0.574359	0.118744	19.9405	10738.6	-9.70366	0.918758	0.245807	8098.95	5.97538e+10	59.252	6264.35	0.00157732	5584.56	0.00156686	5547.51
624960	2020-04-08	0.34877	2.04817	14.1996	553.908	0.0992063	17	0.00182258	0.000107211	0.000116381	0.878573	-0.538979	0.124063	18.6508	9327.43	-9.53001	0.882375	0.151384	7915.41	6.32014e+10	68.3425	7872.35	0.00161433	6972.84	0.00160417	6928.97
626976	2020-04-21	0.605636	3.86706	16.8949	594.641	0	20	0.00168438	8.4219e-05	0.00010055	1.3039	0.634916	0.117708	18.6012	11873.8	-9.82509	0.941279	0.298454	8330.01	6.85419e+10	68.3175	7887.29	0.00150431	7044.09	0.0014937	6994.43
628992	2020-05-05	0.59343	4.21397	18.0537	639.333	0.0496032	20	0.00159472	7.97362e-05	8.84148e-05	1.19031	0.646971	0.108403	18.9484	12541.4	-9.83768	0.895427	0.18668	10200.1	6.91696e+10	68.2764	7531.33	0.00143477	6775.91	0.00142725	6740.39
631008	2020-05-20	0.641214	4.58259	18.077	661.427	0	20	0.00152094	7.60469e-05	8.66721e-05	1.26079	0.71325	0.111701	18.998	13149.8	-9.90039	0.912391	0.230154	10123.3	6.50174e+10	53.641	5304.42	0.00136476	4759.75	0.00135677	4731.87
633024	2020-06-04	0.365637	2.21953	13.9254	522.031	0.0496032	18	0.00193375	0.000107431	0.000110904	1.1535	0.570411	0.111472	19.0972	9308.32	-9.5014	0.851747	0.0616563	8734.4	5.898e+10	52.9079	6034.29	0.00173234	5405.78	0.00172424	5380.5
635040	2020-06-16	0.449361	2.9314	15.1682	600.824	0.0496032	19	0.00166816	8.77977e-05	9.33166e-05	1.1081	0.446418	0.108959	18.3532	11389.8	-9.71846	0.869464	0.114787	10082.4	6.7795e+10	52.0998	5892.09	0.00149888	5294.18	0.00149167	5268.72
637056	2020-06-30	0.388203	2.38508	13.8664	547.386	0.198413	19	0.00183755	9.67131e-05	9.45255e-05	0.788937	-0.437858	0.100263	15.873	10339.9	-9.57903	0.818859	-0.0468221	10824	6.77927e+10	46.8419	5835.21	0.00166317	5281.47	0.0016575	5263.46
639072	2020-07-13	0.715194	4.74526	17.6491	617.905	0	19	0.00162457	8.55037e-05	8.40328e-05	0.789697	-0.534379	0.100792	15.5258	11695.4	-9.70492	0.822159	-0.035313	12108.4	7.45003e+10	46.3276	5607.07	0.00146974	5072.68	0.00146461	5054.98
641088	2020-07-27	0.698444	4.73695	18.3403	596.658	0.0992063	19	0.00169372	8.91433e-05	8.40359e-05	0.686701	-0.716085	0.0969432	14.9802	11217.9	-9.64321	0.797424	-0.125246	12622.9	7.23597e+10	50.4396	6181.74	0.0015374	5611.18	0.00153288	5594.7
643104	2020-08-10	0.57358	4.00932	17.0374	579.583	0.14881	19	0.00172606	9.08453e-05	8.46518e-05	0.673376	-0.607762	0.095926	15.129	11007.7	-9.61887	0.790586	-0.151683	12677.4	7.27903e+10	51.8243	6511.23	0.00156814	5915.5	0.00156375	5898.95
645120	2020-08-24	0.61249	4.28558	17.6412	607.57	0	19	0.00166377	8.75667e-05	8.15739e-05	0.741209	-0.323663	0.0959019	16.369	11419.9	-9.65549	0.790422	-0.152325	13159.4	7.5411e+10	50.887	6384.6	0.00151158	5800.58	0.00150735	5784.37
647136	2020-09-07	0.429113	2.49216	14.899	539.491	0.0496032	20	0.00186055	9.30276e-05	9.80553e-05	1.02461	0.0108036	0.102773	16.9147	10749.5	-9.6562	0.864388	0.0999194	9675.42	7.45005e+10	49.8777	6913.64	0.00168168	6248.96	0.0016745	6222.31
649152	2020-09-20	0.555913	3.62093	16.6392	600.724	0.0992063	19	0.00166842	8.78115e-05	8.93681e-05	0.893513	-0.445297	0.104276	15.9226	11388	-9.69575	0.843132	0.0345306	10994.8	8.29558e+10	48.333	6689.54	0.00150496	6034.14	0.0014989	6009.83
651168	2020-10-04	0.493318	3.22551	16.5359	579.875	0	20	0.00173531	8.67654e-05	8.98528e-05	0.829817	-0.623441	0.10094	14.9802	11525.3	-9.71666	0.853652	0.0675394	10746.9	8.28847e+10	47.3913	6816.31	0.00157087	6170.42	0.00156464	6145.94
653184	2020-10-17	0.810837	5.10774	19.1505	715.015	0.248016	21	0.00142099	6.76663e-05	7.27712e-05	0.799444	-0.79895	0.100071	15.3274	14778.4	-9.98518	0.876654	0.135379	12777.7	8.58879e+10	49.8204	6080.38	0.00128818	5512.07	0.00128268	5488.56
655200	2020-11-03	0.589661	3.69252	17.2942	572.435	0.198413	21	0.0017645	8.40239e-05	9.84681e-05	1.11802	0.559745	0.109903	19.4444	11901.4	-9.81656	0.929681	0.27186	8665.87	7.2103e+10	59.2465	7537.69	0.00158692	6779.08	0.00157732	6738.1
657216	2020-11-16	0.531208	3.13158	15.8076	551.184	0	23	0.00181283	7.88186e-05	0.000100434	1.38796	1.53574	0.111004	20.3373	12687.4	-9.93065	0.98213	0.384116	7813.93	7.55777e+10	61.5821	8437.33	0.00163156	7593.67	0.00161967	7538.32
659232	2020-11-29	0.620375	3.60225	16.7531	616.16	0.0496032	24	0.00163595	6.81644e-05	8.58471e-05	1.20351	0.485002	0.105001	18.1052	14670.4	-10.0687	0.974761	0.36953	9249.25	8.22794e+10	60.0334	8080.77	0.00148021	7311.49	0.00147059	7264.01
661248	2020-12-13	0.698402	4.11083	17.6572	602.312	0.14881	25	0.00166992	6.6797e-05	8.40206e-05	1.41959	1.56219	0.100756	18.8988	14970.7	-10.0882	0.97398	0.367963	9462.06	8.01878e+10	60.8215	8144.46	0.00151688	7398.04	0.00150771	7353.31
663264	2020-12-28	0.573371	3.60756	17.5211	541.733	0.0992063	25	0.00186114	7.44455e-05	9.53318e-05	1.23226	0.524908	0.102969	17.7083	13432.6	-9.9908	0.985248	0.39018	8191.49	7.98846e+10	64.689	9617.72	0.00168768	8721.34	0.00167671	8664.67
665280	2021-01-09	0.855425	5.18101	20.1876	593.819	0.0496032	22	0.00169597	7.70894e-05	8.87218e-05	1.06576	-0.190419	0.102925	16.6667	12972	-9.89231	0.918439	0.245032	9793.41	8.85082e+10	66.3146	9954.29	0.00153493	9009.12	0.00152694	8962.23
667296	2021-01-23	0.753006	4.39659	18.9543	582.979	0.0496032	24	0.00171759	7.15664e-05	8.52196e-05	1.08466	-0.114792	0.0982861	16.1706	13973	-9.98634	0.939638	0.294756	9854.4	8.94364e+10	66.1737	10165.3	0.00156229	9246.16	0.0015542	9198.29
669312	2021-02-06	0.839903	4.7745	19.8983	592.129	0	28	0.00169553	6.05546e-05	8.19527e-05	1.35567	0.617443	0.0987925	16.121	16514	-10.2324	1.02022	0.454031	9016.15	9.206e+10	66.6765	10407.6	0.00154503	9483.75	0.00153459	9419.68
671328	2021-02-19	0.878056	4.89305	20.3274	607.972	0.14881	27	0.00165669	6.13589e-05	8.44052e-05	1.40944	0.807831	0.104525	17.2619	16297.5	-10.2298	1.03055	0.471534	8612.69	9.33044e+10	69.4781	10739.7	0.00150233	9739.03	0.00149085	9664.6
673344	2021-03-06	0.786098	4.62615	20.2844	588.639	0.198413	22	0.00170422	7.74643e-05	9.13206e-05	1.0196	-0.408739	0.105753	16.4187	12909.2	-9.90129	0.933373	0.280441	9288.91	9.21197e+10	68.9471	10824.1	0.00153892	9774.29	0.00153009	9718.21
675360	2021-03-19	0.744274	4.84267	20.5874	567.657	0.198413	22	0.00176575	8.02615e-05	9.6436e-05	1.03054	-0.474651	0.108093	15.873	12459.3	-9.87697	0.945249	0.307315	8630.35	9.39119e+10	68.8543	11417.8	0.00159156	10291.4	0.0015817	10227.6
677376	2021-04-02	0.673195	4.04722	19.1989	588.741	0	21	0.00170433	8.11587e-05	9.15467e-05	0.982315	-0.570985	0.105323	15.5258	12321.5	-9.82952	0.905994	0.214068	9683.9	9.93745e+10	67.7242	11470.3	0.00153842	10353.6	0.00153045	10300
679392	2021-04-15	0.894512	5.18026	20.3352	687.063	0.0496032	23	0.00148948	6.47601e-05	8.16575e-05	1.23238	0.324335	0.1096	18.006	15441.6	-10.1206	0.975515	0.371039	9712.16	1.01284e+11	67.643	10204.7	0.00134198	9194.13	0.0013326	9129.86
681408	2021-05-01	0.588855	4.55274	19.8599	493.808	0	23	0.00202701	8.8131e-05	0.000110198	1.33472	0.708835	0.1085	17.8075	11346.7	-9.80737	0.970237	0.360396	7257.43	8.85143e+10	66.2635	11889	0.00182783	10720.7	0.00181547	10648.2
683424	2021-05-13	0.638388	4.22251	18.5827	714.873	0.14881	24	0.00140787	5.86613e-05	7.2969e-05	1.30276	0.474828	0.103451	16.7163	17047	-10.2112	0.966971	0.353712	11017.3	1.07574e+11	64.5517	9776.35	0.00127537	8856.29	0.00126749	8801.56
685440	2021-05-30	0.49117	2.9502	15.6237	633.589	0.0496032	25	0.00159616	6.38464e-05	8.2583e-05	1.34534	0.404945	0.104245	16.5675	15662.6	-10.1506	0.991574	0.402287	9361.72	9.03993e+10	62.9035	9076.46	0.00144598	8222.48	0.0014362	8166.86
687456	2021-06-13	0.554343	3.07353	15.9889	832.941	0	24	0.00123742	5.15592e-05	6.90751e-05	1.33038	0.594445	0.113336	18.6012	19395.2	-10.3867	1.0138	0.442853	10806	8.56107e+10	62.827	6655.68	0.00111258	5984.22	0.00110335	5934.54
689472	2021-07-03	0.315	1.27977	11.1749	630.303	0	22	0.00160435	7.29252e-05	8.61356e-05	1.02633	-0.43469	0.105986	15.625	13712.7	-9.96279	0.934576	0.283214	9829.06	6.16887e+10	62.6816	6203.63	0.00144848	5600.91	0.00144011	5568.52
691488	2021-07-17	0.329552	1.18548	10.3086	566.165	0.0992063	20	0.00177742	8.88708e-05	9.13858e-05	0.688457	-0.949585	0.100226	16.0714	11252.3	-9.68905	0.849378	0.0542834	10641.5	5.87233e+10	63.2536	6602.15	0.00160996	5980.13	0.00160376	5957.09
693504	2021-07-31	0.341299	1.04847	10.2419	559.475	0.0496032	21	0.00180126	8.57742e-05	9.4265e-05	0.958759	-0.100873	0.102394	17.4107	11658.5	-9.75979	0.889937	0.172035	9652.85	6.22617e+10	63.4491	7115.79	0.00162978	6438.38	0.00162219	6408.37
695520	2021-08-13	0.338938	1.22176	11.4233	529.985	0.0992063	21	0.00190927	9.09176e-05	0.000103839	0.941008	-0.302277	0.106778	17.4107	10999	-9.72298	0.913697	0.233393	8431.89	6.68129e+10	63.3532	8081.58	0.00172139	7286.32	0.00171201	7246.61
697536	2021-08-25	0.3514	1.05493	10.3412	574.687	0	21	0.00174015	8.28645e-05	9.14213e-05	0.905379	-0.313116	0.10282	17.2123	12067.9	-9.79642	0.892323	0.178434	9914.57	7.5656e+10	62.7325	8258.92	0.00157395	7470.09	0.00156649	7434.72
699552	2021-09-08	0.377452	1.36978	12.0034	582.257	0	20	0.00172548	8.6274e-05	0.000105069	0.936179	-0.682959	0.120451	17.1131	11591	-9.81275	0.953696	0.325769	7815	7.90925e+10	62.1945	8487.84	0.00153776	7564.44	0.00152604	7506.76
701568	2021-09-21	0.372653	1.24492	11.4519	573.236	0	22	0.00176532	8.02417e-05	0.00010614	1.22184	0.239052	0.121371	18.254	12462.3	-9.93621	1.00573	0.42847	7122.61	8.15942e+10	60.1569	8664.99	0.00157521	7731.83	0.00156093	7661.77
703584	2021-10-04	0.387639	1.66259	12.2661	594.364	0	23	0.00169541	7.37136e-05	9.52656e-05	1.09054	-0.39352	0.11294	15.8234	13566	-10.0064	0.991043	0.401281	8122.23	8.544e+10	59.5284	8623.05	0.00152365	7749.46	0.00151191	7689.72
705600	2021-10-18	0.341077	1.41494	14.3399	556.356	0.14881	20	0.00180445	9.02225e-05	0.000107958	0.96438	-0.472472	0.118011	17.2619	11083.7	-9.75755	0.942674	0.301581	7741.07	8.62535e+10	59.8354	9312.79	0.00161116	8315.24	0.0015997	8256.1
707616	2021-10-31	0.366837	1.56486	13.5972	573.689	0.0496032	17	0.00175007	0.000102945	0.000108311	0.688947	-1.09668	0.120109	17.6587	9713.92	-9.55394	0.863279	0.0966332	8775.23	9.30262e+10	59.4152	9672.91	0.00155506	8595.08	0.00154642	8547.34
709632	2021-11-14	0.354091	1.18517	13.014	609.366	0.0496032	20	0.00165428	8.27139e-05	9.95971e-05	0.854968	-0.941793	0.11887	16.4187	12089.9	-9.84815	0.946596	0.310294	8338.45	9.73847e+10	59.4114	9571.26	0.0014761	8540.35	0.00146534	8478.08
711648	2021-11-28	0.427981	2.08838	15.7771	556.274	0	20	0.0018075	9.03751e-05	0.000107694	0.85598	-0.853176	0.117449	16.369	11065	-9.75342	0.940086	0.295767	7792.33	9.59309e+10	59.0625	10241.2	0.00161459	9148.15	0.00160329	9084.14
713664	2021-12-11	0.419329	1.91987	16.2858	598.285	0.198413	18	0.00167439	9.30217e-05	0.000104466	0.701097	-1.22254	0.121729	16.5675	10750.2	-9.69062	0.903267	0.207097	8523.85	1.03918e+11	57.5278	10009.8	0.00148758	8893.02	0.00147782	8834.68
715680	2021-12-25	0.409483	1.99092	16.4486	597.688	0	17	0.00168758	9.92692e-05	0.000103424	0.670645	-1.12415	0.118919	17.7579	10073.6	-9.58517	0.857318	0.0787391	9280.43	1.04249e+11	57.4189	10101.6	0.00150099	8984.73	0.00149298	8936.76
717696	2022-01-08	0.338332	1.26306	15.3189	548.885	0	19	0.00183566	9.66135e-05	0.000112745	0.776859	-1.14752	0.120534	16.369	10350.5	-9.67451	0.927057	0.265692	7600.47	1.04676e+11	57.3277	11015.5	0.00163417	9806.4	0.00162273	9737.79
719712	2022-01-21	0.366396	1.57217	16.7175	598.992	0	17	0.00167306	9.8415e-05	0.000103993	0.591067	-1.30473	0.120641	16.4683	10161	-9.60122	0.865908	0.1044	9100.24	1.14432e+11	55.5957	10643.8	0.00148599	9453.72	0.00147759	9400.3
721728	2022-02-04	0.462624	2.51101	15.7563	572.636	0.0496032	16	0.0017678	0.000110487	0.000109329	0.484685	-1.34778	0.119871	17.4603	9050.8	-9.45194	0.826233	-0.0213062	9243.64	1.14635e+11	55.0097	11147.8	0.00156927	9895.88	0.00156174	9848.37
723744	2022-02-17	0.372085	1.36491	12.9208	609.137	0	15	0.00164958	0.000109972	0.000100776	0.438257	-1.25665	0.118917	17.6587	9093.21	-9.4201	0.780785	-0.190843	10828.6	1.20118e+11	54.7853	10855.4	0.00146373	9632.39	0.00145799	9594.59
725760	2022-03-03	0.364958	1.32875	12.9768	602.33	0	16	0.00167746	0.000104841	0.000108025	0.845065	-0.139406	0.124707	20.9325	9538.25	-9.52482	0.850598	0.0580874	8984.2	1.18328e+11	53.3888	10597.1	0.00148313	9369.51	0.00147476	9316.6
727776	2022-03-17	0.356857	1.31311	13.6932	576.35	0	15	0.0017301	0.00011534	0.000105996	0.453771	-1.35181	0.119215	17.9563	8670.02	-9.37374	0.782449	-0.184086	10266	1.17908e+11	54.0837	11032.7	0.00153479	9787.21	0.00152869	9748.36
729792	2022-03-31	0.384424	1.48826	14.366	607.743	0.0496032	18	0.00165713	9.20627e-05	0.000103084	0.779241	-0.811181	0.121339	18.7004	10862.2	-9.69934	0.901441	0.202394	8663.73	1.22781e+11	54.5295	11094.8	0.0014727	9860.01	0.00146315	9796.08
731808	2022-04-14	0.34336	1.31659	13.1728	568.897	0.0496032	20	0.00177545	8.87723e-05	0.000110725	1.10505	0.13304	0.123898	20.1885	11264.8	-9.79861	0.968683	0.357224	7240.73	1.21229e+11	52.7721	11358.5	0.00157816	10096.3	0.00156494	10011.8
733824	2022-04-27	0.403503	1.7727	15.1429	572.045	0	19	0.00175535	9.23866e-05	0.000113703	1.09824	0.212537	0.128156	21.2798	10824.1	-9.7506	0.960286	0.339799	7146.07	1.27966e+11	52.1551	11715.3	0.00155357	10368.7	0.00154018	10279.3
735840	2022-05-10	0.589878	3.28098	16.6535	627.434	0.0496032	18	0.00161064	8.948e-05	0.000102757	1.02964	0.0668037	0.124751	20.6349	11175.7	-9.74202	0.917082	0.24172	8474.3	1.34222e+11	51.1064	11048.4	0.00142755	9792.45	0.00141732	9722.27
737856	2022-05-25	0.337462	1.21632	12.4076	592.988	0	19	0.00169421	8.91692e-05	0.000111576	1.25352	0.779942	0.130701	22.0734	11214.6	-9.7961	0.970691	0.361318	7162.59	1.28408e+11	49.677	10807.3	0.00149661	9546.82	0.00148285	9459.01
739872	2022-06-08	0.369238	1.47499	13.0266	614.604	0.0496032	17	0.0016486	9.69767e-05	0.000111485	1.07031	0.507842	0.131991	22.619	10311.8	-9.66216	0.917741	0.243331	7802.58	1.30066e+11	46.3807	9945.27	0.00145115	8754.14	0.0014397	8685.08
741888	2022-06-22	0.370468	1.54761	12.5288	609.062	0	16	0.00165651	0.000103532	0.000117386	1.11792	0.523586	0.137825	23.4127	9658.89	-9.58894	0.909178	0.222121	7513.45	1.27003e+11	41.7215	8777.4	0.00144942	7680.09	0.00143748	7616.83
743904	2022-07-07	0.359972	1.44673	12.0903	631.907	0	15	0.00159321	0.000106214	0.000107642	0.830742	-0.371055	0.130573	21.2302	9414.95	-9.50335	0.840589	0.0263524	9166.84	1.2521e+11	41.5249	8283.65	0.00139994	7278.76	0.00139171	7235.95
745920	2022-07-21	0.377003	1.2805	11.7279	590.477	0	17	0.00170624	0.000100367	0.000122316	1.23026	0.900505	0.141049	24.0575	9963.43	-9.66185	0.954124	0.32669	6708.47	1.18939e+11	42.6177	8648.75	0.00149161	7560.79	0.00147685	7485.99
747936	2022-08-04	0.337144	1.22922	11.7848	596.822	0	17	0.00168577	9.91631e-05	0.000119889	1.31909	1.18215	0.139748	24.1071	10084.4	-9.66917	0.94913	0.315861	6899.13	1.21009e+11	43.0552	8783	0.00147514	7685.62	0.00146099	7611.87
749952	2022-08-18	0.290853	0.948857	9.95592	549.195	0	16	0.00183111	0.000114444	0.000130061	1.24269	0.973473	0.138176	23.9087	8737.89	-9.49004	0.910618	0.225732	6765.47	1.21769e+11	42.7546	9533.09	0.00160175	8339.04	0.00158844	8269.73
751968	2022-08-31	0.337817	1.22647	10.8276	580.005	0	17	0.00173049	0.000101794	0.000128485	1.42406	1.49887	0.147026	25.2976	9823.78	-9.669	0.976154	0.372317	6166.22	1.33045e+11	40.8335	9401.27	0.00150618	8182.65	0.00148914	8090.09
753984	2022-09-13	0.341184	1.20584	10.578	613.317	0	14	0.00165195	0.000117996	0.000131937	1.15519	0.230937	0.154354	25	8474.85	-9.45038	0.900581	0.200166	6778.47	1.37634e+11	40.4617	9199.53	0.00142191	7918.5	0.00140819	7842.09
756000	2022-09-28	0.291173	0.889329	8.94174	528.627	0	15	0.00190283	0.000126855	0.000156243	1.37117	0.988475	0.161058	26.4881	7882.99	-9.434	0.960764	0.340804	5196.43	1.34693e+11	39.3922	10096.1	0.00163329	8665.93	0.00161286	8557.57
758016	2022-10-10	0.330647	1.17867	10.9598	580.151	0.0496032	18	0.00172311	9.57281e-05	0.000130285	1.51825	1.26816	0.152744	24.752	10446.3	-9.77806	1.02378	0.460132	5639.6	1.52947e+11	38.3002	10093.8	0.00149613	8764.18	0.00147554	8643.55
760032	2022-10-23	0.342994	1.25504	10.6204	601.226	0	20	0.00167545	8.37727e-05	0.000130445	1.95337	3.2675	0.16517	28.0258	11937.1	-10.0029	1.1095	0.587567	4923.24	1.58208e+11	37.554	9954.45	0.00144748	8600.01	0.00141958	8434.23
762048	2022-11-07	0.653926	3.78999	16.827	597.667	0.0496032	17	0.0016925	9.9559e-05	0.000138912	1.50658	1.10773	0.166604	26.0913	10044.3	-9.75512	1.03957	0.486333	5159.42	1.57892e+11	36.5303	9762.12	0.00145315	8381.54	0.00142927	8243.82
764064	2022-11-20	0.416934	1.78865	13.6769	647.505	0	19	0.00154951	8.15533e-05	0.000116696	1.58875	1.50155	0.154725	24.752	12261.9	-9.97142	1.05562	0.511607	5988.64	1.58701e+11	33.6613	8277.62	0.00134572	7188.95	0.00132515	7079.08
766080	2022-12-06	0.333361	1.22772	10.8456	581.174	0	19	0.00172938	9.10202e-05	0.000137161	1.67527	1.93527	0.165858	26.6865	10986.6	-9.89695	1.0886	0.559631	4838.15	1.47078e+11	34.722	8831.72	0.00149097	7614.19	0.00146346	7473.66
768096	2022-12-19	0.346681	1.26651	11.3169	623.36	0	16	0.00164815	0.000103009	0.000139056	1.58751	1.56938	0.169278	27.1825	9707.88	-9.69948	1.01861	0.451257	5327.13	1.51888e+11	34.9648	8752.83	0.0014096	7486.01	0.00138714	7366.73
770112	2023-01-03	0.370944	1.6976	12.9181	544.315	0.0992063	20	0.00183744	9.18718e-05	0.000152496	2.18884	4.59759	0.180871	31.1012	10884.7	-9.95669	1.15028	0.637049	3950.63	1.46431e+11	34.3552	9243.52	0.00157219	7909.17	0.00153421	7718.1
772128	2023-01-15	0.350394	1.2098	11.6763	573.18	0.0496032	18	0.001751	9.7278e-05	0.000155512	2.232	5.16265	0.189647	33.4821	10279.8	-9.8722	1.12629	0.608706	4022.43	1.6145e+11	36.3232	10268.6	0.0014846	8706.27	0.00144812	8492.34
774144	2023-01-29	0.449753	2.14298	14.2159	603.041	0	20	0.00166616	8.3308e-05	0.000143415	2.30865	5.55203	0.190769	33.3333	12003.6	-10.0815	1.17352	0.662568	4050.42	1.69011e+11	35.8552	10096.8	0.0014174	8589.36	0.00137858	8354.07
776160	2023-02-12	0.505869	2.72587	15.7127	545.874	0.0992063	18	0.00185058	0.00010281	0.000162796	2.29099	5.4941	0.187116	33.5317	9726.7	-9.81006	1.12021	0.601177	3879.23	1.68175e+11	35.5791	11073	0.00157143	9402.68	0.00153407	9179.18
778176	2023-02-25	0.514314	2.46206	15.172	593.273	0	21	0.00171517	8.16748e-05	0.000143896	2.53577	6.79073	0.188389	33.7302	12243.7	-10.1187	1.18826	0.677833	3944.51	1.84915e+11	34.9092	11071.8	0.00146372	9448.64	0.00142314	9186.71
780192	2023-03-10	0.566167	2.67553	15.4789	557.992	0.248016	22	0.00179503	8.15922e-05	0.000145977	2.45371	6.12147	0.184337	32.2421	12256.1	-10.1314	1.19804	0.68759	3828.93	1.87053e+11	34.3972	11549.4	0.00153795	9895.35	0.0014958	9624.14
782208	2023-03-23	0.640101	3.2331	17.2759	587.995	0.248016	21	0.00170638	8.12562e-05	0.000142197	2.30331	5.07244	0.186505	31.5476	12306.8	-10.1188	1.18397	0.673464	4018.6	2.01191e+11	35.7237	12264.2	0.00145779	10477.5	0.00141829	10193.7
784224	2023-04-06	0.620715	3.31534	17.5775	590.007	0.0496032	21	0.00169877	8.08936e-05	0.000142203	2.37734	5.50584	0.187766	32.1429	12361.9	-10.1267	1.18685	0.6764	4000.32	2.05676e+11	35.6391	12452.2	0.00145024	10630.4	0.00141034	10337.9
786240	2023-04-20	0.7197	3.35903	18.5179	609.838	0.198413	21	0.00166008	7.90515e-05	0.000138807	2.34838	5.12146	0.187447	31.2996	12650	-10.1489	1.18612	0.675663	4102.85	2.09218e+11	35.4112	12299	0.00141747	10501.5	0.00137862	10213.7
788256	2023-05-04	1.66155	11.8809	27.4619	581.535	0.347222	23	0.00173642	7.54966e-05	0.000137073	2.41045	5.62858	0.180572	30.7044	13245.6	-10.2203	1.20739	0.696647	4018.1	2.06182e+11	36.1642	12947.5	0.0014932	11133.9	0.00145271	10832
790272	2023-05-18	1.02923	5.59623	25.6978	580.707	0	19	0.00172604	9.0844e-05	0.000149015	2.25431	4.71652	0.186794	31.746	11007.9	-9.95927	1.14272	0.628349	4091.08	2.12814e+11	35.4297	13014.2	0.00146894	11075.7	0.00143235	10799.8
792288	2023-05-31	0.925067	5.06269	22.8399	587.746	0.0496032	20	0.00173109	8.65545e-05	0.000152056	2.36768	5.44462	0.196595	33.2341	11553.4	-10.0585	1.18643	0.675979	3743.55	2.2005e+11	34.2843	13059.8	0.00146776	11073.2	0.00142469	10748.2
794304	2023-06-14	0.875439	4.19246	20.3759	620.264	0.0992063	22	0.00161417	7.33715e-05	0.000128785	2.43368	5.83982	0.179128	31.25	13629.3	-10.2231	1.18588	0.675416	4423.84	2.24843e+11	33.8244	12276.1	0.00138714	10549.5	0.00135153	10278.7
796320	2023-06-28	0.807429	4.0397	19.3095	563.722	0.0496032	18	0.00178973	9.94295e-05	0.000150309	2.0325	3.57087	0.175462	29.7123	10057.4	-9.81079	1.09062	0.562417	4400.93	2.17524e+11	33.7363	13133.9	0.00153078	11233.5	0.00149988	11006.8
798336	2023-07-12	0.80933	3.20065	17.7802	618.238	0	18	0.00162574	9.03186e-05	0.000134632	1.98071	3.37379	0.172141	29.2163	11071.9	-9.89717	1.08166	0.549952	4982.89	2.31547e+11	33.3762	12563.9	0.00139346	10768.9	0.00136671	10562.1
800352	2023-07-26	0.728614	3.41694	19.6323	599.564	0.0496032	20	0.00169043	8.45214e-05	0.000137181	2.1455	3.94198	0.175126	28.621	11831.3	-10.0237	1.13596	0.620382	4491.38	2.24748e+11	32.6053	12387.4	0.00145142	10636	0.00141901	10398.5
802368	2023-08-09	0.817092	4.82292	23.5152	565.74	0.0496032	20	0.00179584	8.97919e-05	0.000148866	2.21146	4.42607	0.180559	30.2579	11136.9	-9.97871	1.14952	0.636181	4051.8	2.25018e+11	32.6335	13187.1	0.00153689	11285.6	0.00149991	11014.1
804384	2023-08-22	0.800067	4.19917	24.4024	616.39	0.0496032	18	0.00162497	9.02763e-05	0.000135272	2.02714	3.57692	0.173364	29.4147	11077.1	-9.90124	1.08499	0.554622	4933.5	2.38892e+11	31.4053	12191.3	0.00139171	10441.3	0.00136449	10237.1
806400	2023-09-06	0.931799	3.96446	23.1079	569.037	0.0496032	18	0.00176515	9.80636e-05	0.000150732	1.97784	3.25532	0.17952	29.3651	10197.5	-9.83625	1.10123	0.576739	4316.18	2.32573e+11	30.9859	12720.5	0.0015059	10852.3	0.00147366	10619.9
808416	2023-09-19	0.895309	4.78123	22.0457	597.966	0.0992063	18	0.00168297	9.34982e-05	0.000145376	2.0436	3.67894	0.182403	30.3075	10695.4	-9.89203	1.10857	0.586362	4424.03	2.45328e+11	31.2391	12897.9	0.00143323	10984	0.00140127	10739
810432	2023-10-03	0.874239	5.32123	19.7061	563.514	0.0496032	19	0.00179326	9.43823e-05	0.000155908	2.07805	3.52841	0.188689	28.5714	10595.2	-9.92619	1.1472	0.633526	3882.87	2.46194e+11	30.5672	13495.2	0.00152444	11472.1	0.00148553	11179.3
812448	2023-10-16	0.725474	3.70386	18.2315	586.328	0.0992063	18	0.00170764	9.48691e-05	0.000151063	2.03741	3.34954	0.188591	28.4226	10540.8	-9.89444	1.12377	0.605602	4157.29	2.62125e+11	30.9117	13836.5	0.00144876	11738.9	0.00141365	11454.4
814464	2023-10-30	0.910737	4.64113	22.2774	579.499	0.198413	20	0.00174176	8.70882e-05	0.000145598	2.08142	3.54368	0.182767	28.0258	11482.6	-10.0154	1.15486	0.642229	4108.15	2.68279e+11	30.8823	14430.6	0.00148865	12333.6	0.00145178	12028.1
816480	2023-11-12	1.09747	6.00264	25.5263	571.176	0.0496032	19	0.00175785	9.25186e-05	0.000153263	2.08404	3.5634	0.189462	28.621	10808.6	-9.94821	1.14901	0.635598	3938.69	2.77792e+11	31.2556	15262.7	0.00149366	12968.8	0.00145516	12634.6
818496	2023-11-26	0.959133	4.22966	21.4053	606.588	0.0992063	20	0.00166178	8.30889e-05	0.000142186	2.16407	3.94406	0.189098	28.3234	12035.3	-10.0797	1.16971	0.658515	4109.87	2.91876e+11	31.0643	15067.3	0.00141504	12830.1	0.00137706	12485.7
820512	2023-12-10	1.01195	4.82857	23.2558	560.923	0.0496032	22	0.00178561	8.11643e-05	0.000147346	2.28235	4.5808	0.188449	29.4147	12320.7	-10.1478	1.20731	0.696572	3738.44	2.89077e+11	31.1163	16061.6	0.00152634	13729.4	0.00148238	13334
822528	2023-12-23	1.13002	6.87198	25.1906	590.391	0.297619	23	0.00171693	7.46493e-05	0.000141005	2.46751	5.51495	0.191861	30.2579	13396	-10.2622	1.2325	0.719726	3754.54	3.09264e+11	30.6493	16274.3	0.00146721	13907.3	0.00142173	13476.2
824544	2024-01-06	0.923596	4.41332	20.8706	624.734	0.0496032	20	0.00162195	8.10977e-05	0.000134363	2.07705	3.44329	0.180388	27.5794	12330.8	-10.0801	1.1491	0.635702	4492.09	3.14381e+11	29.6047	15095.8	0.00138822	12920.4	0.0013549	12610.2
826560	2024-01-20	0.885837	4.17688	18.9142	559.212	0.0496032	18	0.00182123	0.000101179	0.000165311	2.10471	3.66073	0.195619	31.002	9883.44	-9.84864	1.14019	0.62539	3702.43	3.02123e+11	29.5813	16276.7	0.00153866	13751.3	0.0014979	13387.1
828576	2024-02-02	0.966671	5.2405	20.1147	555.349	0.0496032	18	0.00180199	0.000100111	0.000164399	2.09801	3.54137	0.19705	30.506	9988.93	-9.86295	1.14343	0.629178	3704.12	3.24279e+11	29.4288	17196.7	0.00152114	14516.5	0.00148013	14125.2
830592	2024-02-15	0.73389	3.41793	17.4929	617.97	0.0496032	21	0.00163291	7.77578e-05	0.000137272	2.22963	4.2214	0.188961	29.6627	12860.5	-10.1694	1.18955	0.679135	4126.46	3.51007e+11	29.4289	16867.6	0.00139307	14390.1	0.00135418	13988.4
832608	2024-03-01	0.781197	3.92628	18.3457	567.337	0.0496032	19	0.0017817	9.37737e-05	0.000151544	2.27539	4.7759	0.182852	31.3988	10664	-9.91671	1.13321	0.6171	4083.24	3.40811e+11	29.6088	17979.1	0.0015199	15337.3	0.00148395	14974.5
834624	2024-03-14	0.776858	3.79083	18.2765	606.039	0.0496032	18	0.00166124	9.22912e-05	0.000138396	1.94145	2.90184	0.173541	28.373	10835.3	-9.87968	1.08547	0.555292	4818.53	3.60554e+11	29.699	17788.7	0.00142261	15233.5	0.00139471	14934.7
836640	2024-03-28	0.719264	3.2582	17.0236	577.574	0.0496032	19	0.00173653	9.13962e-05	0.000140811	2.10069	3.70079	0.170985	28.5218	10941.4	-9.9083	1.10272	0.578706	4609.53	3.57028e+11	28.7914	17850.3	0.00149225	15339.3	0.00146243	15032.8
838656	2024-04-10	1.01251	4.24531	18.9498	588.521	0.0496032	20	0.00172335	8.61674e-05	0.000134344	2.05095	3.52271	0.165463	27.8274	11605.3	-9.97562	1.11031	0.588615	4774.26	3.71036e+11	28.5215	18237.3	0.00148858	15753	0.00145976	15447.9
840672	2024-04-24	0.924535	4.05944	19.6618	635.963	0.0496032	22	0.00157233	7.14697e-05	0.000122822	2.29806	4.50845	0.173595	26.5377	13992	-10.2335	1.17242	0.661399	4737.69	3.78405e+11	27.3319	16261.9	0.00135557	14019.9	0.00132323	13685.5
842688	2024-05-09	0.850468	3.86074	18.6615	591.625	0	21	0.00169398	8.06657e-05	0.000140941	2.31105	4.59562	0.186068	29.5139	12396.8	-10.1249	1.18297	0.672432	4060.81	3.57119e+11	25.5213	15439.2	0.00144756	13193.2	0.00140855	12837.7
844704	2024-05-23	0.967679	3.89783	23.1376	604.927	0.0992063	21	0.00167793	7.99016e-05	0.000138914	2.23903	4.1932	0.184699	28.5714	12515.4	-10.1307	1.1798	0.669159	4140.6	3.62416e+11	25.7446	15655.5	0.00143498	13388.7	0.00139696	13034
846720	2024-06-06	1.04796	4.64294	22.7304	600.761	0.14881	22	0.00167205	7.60021e-05	0.000132938	2.21771	4.09987	0.178201	28.0258	13157.5	-10.1853	1.18366	0.673149	4300.55	3.5956e+11	26.1435	15717.5	0.00143764	13514.1	0.00140118	13171.3
848736	2024-06-20	0.82621	3.26225	18.8771	631.883	0.0992063	18	0.00159565	8.8647e-05	0.000137911	2.017	3.17186	0.182547	28.7202	11280.7	-9.94571	1.10893	0.586828	4660.87	3.59383e+11	25.4738	14607.9	0.00135874	12439.1	0.00132838	12161.1
850752	2024-07-05	0.81585	3.35464	18.7625	581.801	0.0992063	19	0.0017373	9.14368e-05	0.000147547	2.13304	3.78297	0.182465	29.2659	10936.5	-9.94087	1.13226	0.615958	4200.09	3.41429e+11	25.1469	14916.2	0.00148237	12727.4	0.00144749	12428
852768	2024-07-18	0.79964	4.47129	23.8434	542.97	0.14881	21	0.00185281	8.82289e-05	0.000158587	2.41496	5.18928	0.194141	31.1012	11334.2	-10.0568	1.201	0.690481	3508.14	3.52392e+11	25.4912	16643.6	0.00157606	14157.6	0.0015293	13737.5
854784	2024-07-31	0.765547	3.46602	21.2421	626.364	0.0496032	20	0.00160293	8.01466e-05	0.000129394	2.15787	3.8806	0.173809	27.7282	12477.1	-10.073	1.13258	0.616344	4786.93	3.8941e+11	24.7343	15439.1	0.0013774	13266.8	0.00134721	12976
856800	2024-08-14	0.855564	3.61657	22.3609	583.112	0.0496032	20	0.00172611	8.63056e-05	0.000148066	2.28683	4.50193	0.189806	30.2579	11586.7	-10.0436	1.17133	0.660243	3936.67	3.7311e+11	24.041	15483.1	0.00146922	13178.8	0.00142944	12822
858816	2024-08-28	0.80141	3.51698	23.338	580.18	0.0496032	21	0.00173297	8.25224e-05	0.000145271	2.40539	5.33055	0.188161	31.3492	12117.9	-10.1078	1.18774	0.67731	3910.34	3.84278e+11	23.3036	15518.8	0.0014791	13245.4	0.00143821	12879.3
860832	2024-09-11	0.836439	3.37128	19.4733	629.003	0.0496032	18	0.00160155	8.89747e-05	0.000143725	2.09005	3.5327	0.192465	30.2083	11239.1	-9.96892	1.13293	0.616761	4307.28	3.98021e+11	22.582	14394.9	0.00135559	12184.2	0.00132106	11873.9
862848	2024-09-25	0.887348	3.44637	16.7453	576.97	0.198413	22	0.00174561	7.93461e-05	0.000144132	2.29509	4.45652	0.188622	29.1171	12603	-10.171	1.2077	0.69694	3819.47	3.79694e+11	23.6244	15658.3	0.00149201	13383.4	0.00144895	12997.1
864864	2024-10-09	0.936379	3.54571	17.4428	577.332	0.14881	20	0.00174937	8.74684e-05	0.000153408	2.27894	4.44899	0.196113	31.002	11432.7	-10.0468	1.18538	0.674908	3716.67	3.9535e+11	23.9076	16534.8	0.00148367	14023.4	0.00144037	13614.2
866880	2024-10-22	0.779267	3.56552	20.6247	564.974	0	22	0.00177313	8.0597e-05	0.000139905	2.36338	5.15187	0.176192	29.9107	12407.4	-10.1208	1.17881	0.668126	4117.7	4.10911e+11	24.0396	17515.3	0.00152635	15077.5	0.00148865	14705.1
868896	2024-11-04	0.871075	3.29362	16.1655	596.847	0.0992063	22	0.0016883	7.67407e-05	0.00013656	2.49429	6.07973	0.182849	31.6468	13030.9	-10.1886	1.19462	0.684206	4115.08	4.3657e+11	23.8837	17603.7	0.00144773	15095.4	0.00140878	14689.2
870912	2024-11-18	0.827952	3.84322	17.9682	590.827	0	21	0.00170731	8.13004e-05	0.000137951	2.27187	4.83111	0.178193	30.4067	12300.1	-10.0952	1.16431	0.652677	4272.09	4.3933e+11	24.4592	18346.1	0.00146566	15749.4	0.00142996	15365.8
872928	2024-12-02	0.852495	3.98244	16.921	574.985	0.0992063	20	0.00174636	8.7318e-05	0.000144446	2.26481	4.98088	0.179986	31.4484	11452.4	-10.005	1.14811	0.634575	4184.99	4.46331e+11	24.4255	19038.6	0.00149505	16298.9	0.00145936	15909.7
874944	2024-12-16	0.72361	3.45784	15.6061	593.515	0.0496032	21	0.00168806	8.03836e-05	0.000142017	2.71066	7.91273	0.189178	34.6726	12440.3	-10.1368	1.19004	0.679627	3985.55	4.66101e+11	24.2115	19049.7	0.00143993	16249.7	0.00139964	15794.9
876960	2024-12-29	0.80748	4.30491	17.9552	596.614	0.198413	22	0.00169566	7.70755e-05	0.000143326	2.89243	9.22259	0.195489	36.0615	12974.3	-10.2181	1.22257	0.710811	3752.03	4.7151e+11	23.1231	18487.4	0.00144382	15741.7	0.00139873	15250.1
878976	2025-01-12	0.703974	3.48082	15.3698	613.126	0	20	0.00163154	8.15769e-05	0.00013309	2.35777	5.7672	0.176431	31.9444	12258.4	-10.0629	1.13927	0.6243	4605.47	4.74387e+11	23.014	17812.4	0.00139975	15281.8	0.00136791	14934.2
880992	2025-01-27	0.572659	3.38179	15.439	568.162	0.14881	23	0.00178878	7.77732e-05	0.000140265	2.45261	5.9325	0.178749	31.1508	12857.9	-10.1855	1.20314	0.692558	3953.06	4.64309e+11	22.9551	19065.3	0.00153982	16411.8	0.00149902	15976.9
883008	2025-02-09	0.554616	2.85299	13.5532	619.539	0.0992063	24	0.00162148	6.75615e-05	0.000119198	2.49198	6.37285	0.165959	30.1091	14801.3	-10.3095	1.18915	0.678736	4755.14	4.90345e+11	22.6883	18039.1	0.0014081	15665.3	0.00137552	15302.8
885024	2025-02-23	0.714248	4.1873	17.0591	591.938	0.0496032	22	0.00169913	7.72333e-05	0.000134498	2.59319	7.13772	0.177036	32.4901	12947.8	-10.1659	1.18086	0.670254	4269.47	4.74888e+11	22.4425	18108.8	0.00146193	15580.7	0.00142541	15191.5
887040	2025-03-09	0.555661	2.88125	13.5843	591.575	0.0496032	25	0.00169836	6.79344e-05	0.000130258	2.79142	8.25814	0.181177	32.7381	14720.1	-10.3682	1.24199	0.728	4003.86	4.81678e+11	22.1651	18132.5	0.00146403	15630.7	0.0014214	15175.5
889056	2025-03-23	0.537732	2.48119	11.8885	561.748	0	24	0.00177978	7.41574e-05	0.000132749	2.57517	6.87585	0.169623	30.8532	13484.8	-10.2274	1.19839	0.687936	4208.13	4.88585e+11	21.9931	19124.6	0.00154226	16572.3	0.00150471	16168.9
891072	2025-04-05	0.509967	1.73577	9.71018	591.761	0	22	0.00171016	7.77345e-05	0.000134843	2.44047	5.86316	0.176012	31.0516	12864.3	-10.1565	1.17837	0.667667	4275.23	5.21872e+11	21.4028	19101.6	0.0014723	16444.8	0.00143601	16039.6
893088	2025-04-19	0.622112	2.67301	13.2913	621.03	0.198413	23	0.00162054	7.04584e-05	0.000126348	2.61915	7.03951	0.177212	31.9444	14192.8	-10.2799	1.1995	0.689024	4413.61	5.29288e+11	21.5699	18501.3	0.00139623	15940.3	0.00135995	15526.1

## Sheet: 4 epochs per period
start_block	start_time	proptime_50	proptime_90	proptime_99	average_block_time	fork_rate	num_miners	total_hash_rate	hash_mean	hash_std	hash_skew	hash_kurt	hhi	max_share	exp_rate	log_normal_loc	log_normal_sigma	truncpl_alpha	truncpl_ell	difficulty	efficiency	total_hash_power	waste_hash_ln	wasted_power_ln	waste_hash_tpl	wasted_power_tpl
362880	2015-06-28	6.99438	16.0012	25.8556	586.475	0.868056	33	0.00171493	5.19677e-05	9.23593e-05	2.14727	3.67734	0.123118	19.1344	19242.7	-10.5775	1.19381	0.683404	6092.17	2.20607e+08	1055.6	399.363	0.00154084	358.821	0.0015177	353.432
370944	2015-08-22	6.8072	16.5654	26.952	583.354	0.657242	24	0.00172185	7.17437e-05	0.000103933	1.51522	1.17069	0.125466	19.7049	13938.5	-10.1079	1.06347	0.523497	6641.73	2.48424e+08	677.064	289.613	0.00153467	258.13	0.00151742	255.228
379008	2015-10-15	7.71373	18.8667	28.2398	562.488	0.78125	24	0.00179128	7.46366e-05	0.000117397	1.77302	2.08268	0.140458	21.3418	13398.3	-10.1255	1.11594	0.595809	5415.46	2.81008e+08	794.682	400.014	0.00158042	352.926	0.00155622	347.522
387072	2015-12-06	6.70471	17.4883	28.0086	541.43	0.558036	25	0.00186167	7.44668e-05	0.000132707	2.11016	3.53885	0.161953	24.38	13428.8	-10.2198	1.19554	0.685124	4228.41	4.18529e+08	683.473	532.537	0.00162248	464.116	0.00158576	453.611
395136	2016-01-26	6.80745	17.4707	27.3715	555.72	0.347222	23	0.00180558	7.85034e-05	0.00013343	1.99065	3.02728	0.163621	24.4048	12738.3	-10.1314	1.16538	0.653845	4409.42	6.29286e+08	517.191	587.645	0.00156815	510.373	0.00153435	499.372
403200	2016-03-18	5.98169	16.1279	27.8244	576.984	0.198413	25	0.00174587	6.98348e-05	0.000129842	2.34521	4.94233	0.172745	27.505	14319.5	-10.3166	1.22248	0.710724	4142.28	7.40545e+08	516.597	667.906	0.00151208	578.467	0.00147243	563.299
411264	2016-05-11	5.41167	14.5811	26.4177	586.47	0.272817	23	0.00171861	7.47222e-05	0.000121261	1.99419	3.3287	0.153002	25.1984	13382.9	-10.1468	1.13587	0.620283	5081.72	8.58007e+08	516.597	761.763	0.00150245	665.951	0.001475	653.784
419328	2016-07-04	4.12641	12.2666	25.2788	595.945	0.248016	22	0.00168619	7.66451e-05	0.000102512	1.40103	0.850312	0.123071	19.5312	13047.1	-9.98914	1.01274	0.440988	7293.52	9.08558e+08	369.256	565.702	0.00150273	504.151	0.00148851	499.382
427392	2016-08-29	4.34494	12.7334	26.1338	580.297	0.248016	33	0.00173793	5.26644e-05	8.50475e-05	1.78613	2.22417	0.106935	17.0759	18988.2	-10.4931	1.13275	0.616548	7281.05	1.01612e+09	278.118	491.142	0.00157834	446.043	0.00156183	441.379
435456	2016-10-22	3.58981	11.5981	25.5131	571.172	0.235615	28	0.00176661	6.30931e-05	8.6464e-05	1.64969	2.17384	0.100392	17.5595	15849.6	-10.1995	1.02816	0.467532	8439.4	1.15621e+09	279.018	569.914	0.00160786	518.701	0.00159644	515.016
443520	2016-12-15	3.08442	9.96956	23.8073	556.326	0.223214	31	0.00181484	5.85433e-05	8.32097e-05	1.93192	3.74184	0.0953235	18.3284	17081.4	-10.2984	1.05134	0.504998	8455.31	1.45783e+09	277.754	734.86	0.00166044	672.341	0.00164885	667.646
451584	2017-02-04	2.99342	10.7164	24.2892	575.449	0.186012	38	0.00174805	4.60013e-05	6.89274e-05	1.9264	3.6649	0.0838437	16.4559	21738.5	-10.5754	1.08497	0.554594	9682.47	1.93212e+09	259.915	877.846	0.00161717	812.119	0.00160709	807.061
459648	2017-03-30	2.23688	10.0684	23.7208	574.485	0.210813	37	0.00175596	4.74585e-05	6.86762e-05	1.78456	3.21068	0.0820931	16.5303	21071	-10.5204	1.06277	0.522454	10062.4	2.25742e+09	199.223	789.709	0.00162617	731.336	0.00161699	727.209
467712	2017-05-23	2.16625	11.4039	24.8443	557.707	0.235615	35	0.00180628	5.1608e-05	7.56666e-05	1.96587	3.8715	0.0882361	17.4727	19376.8	-10.4455	1.07112	0.534815	9013.82	2.89378e+09	232.422	1214.86	0.00166397	1119.15	0.00165314	1111.86
475776	2017-07-14	1.15442	7.91851	21.3332	580.637	0.359623	36	0.00175605	4.87792e-05	7.58718e-05	2.20826	5.44727	0.0931142	19.2584	20500.5	-10.5429	1.1088	0.586659	8473.71	3.73249e+09	206.612	1354.23	0.00161248	1243.51	0.00159976	1233.7
483840	2017-09-06	0.735617	5.49798	17.3357	537.273	0.111607	35	0.00188293	5.37979e-05	8.32273e-05	1.8623	2.99433	0.0949984	17.6339	18588.1	-10.4412	1.10536	0.582171	7766.65	4.66732e+09	198.08	1740.77	0.00172598	1595.68	0.00171206	1582.8
491904	2017-10-26	1.31708	8.69785	21.5082	566.537	0.14881	36	0.00182437	5.06769e-05	8.77839e-05	1.99569	2.95178	0.108813	17.8695	19732.9	-10.5833	1.17748	0.666735	6576.28	6.17956e+09	197.9	2231.08	0.00165708	2026.5	0.00163723	2002.22
499968	2017-12-18	0.956432	8.6201	21.8999	539.827	0.14881	34	0.00186966	5.49901e-05	0.000103601	2.31536	4.68774	0.130737	21.8378	18185.1	-10.5659	1.23086	0.718266	5123.36	9.27194e+09	203.515	3528.02	0.00167291	3156.76	0.00164314	3100.57
508032	2018-02-06	0.490303	3.79758	16.9419	571.412	0.0744048	31	0.00175777	5.67024e-05	9.96769e-05	2.51406	6.77864	0.128726	25	17635.9	-10.482	1.18684	0.676396	5707.06	1.35669e+10	146.013	3482.07	0.00157173	3113.52	0.00154687	3064.28
516096	2018-04-01	0.390492	1.73281	11.7092	570.647	0	32	0.00176505	5.51579e-05	9.97728e-05	2.84811	9.33488	0.130304	26.6617	18129.8	-10.5313	1.20502	0.694373	5540.94	1.66605e+10	134.421	3952.88	0.00157773	3533.36	0.00155128	3474.13
524160	2018-05-24	0.43369	2.46215	14.0251	574.33	0.0496032	33	0.00175107	5.30628e-05	9.63217e-05	2.63523	7.60958	0.127128	25.0744	18845.6	-10.5728	1.20726	0.696518	5719.29	2.11407e+10	133.722	4950.23	0.00156933	4436.46	0.00154385	4364.43
532224	2018-07-17	0.388164	1.90157	13.3576	556.874	0.0496032	39	0.00180187	4.62018e-05	8.07366e-05	2.16556	4.00508	0.101933	18.3904	21644.2	-10.6823	1.18306	0.672526	7087.91	2.60325e+10	120.67	5660.3	0.00164624	5171.43	0.00162818	5114.69
540288	2018-09-07	0.445424	2.14531	14.1846	597.17	0.0372024	44	0.0016848	3.8291e-05	7.25084e-05	2.12082	3.39643	0.10237	16.8775	26115.8	-10.9318	1.23408	0.721121	7283.15	3.09341e+10	111.494	5810.84	0.00154158	5316.85	0.00152244	5250.86
548352	2018-11-01	0.507041	2.5259	15.4127	641.264	0.0248016	47	0.00157379	3.3485e-05	6.31847e-05	2.28474	4.7495	0.0954224	17.5595	29864.1	-11.0631	1.23185	0.719149	8387.37	2.64039e+10	98.2031	4080.76	0.00144789	3754.3	0.00143184	3712.67
556416	2018-12-31	0.466662	2.2685	15.1357	588.942	0.0124008	43	0.00170558	3.96648e-05	6.83928e-05	1.93121	2.79438	0.09079	15.8234	25211.3	-10.8248	1.17454	0.663652	8479.77	2.51028e+10	91.1603	3903.02	0.00157228	3597.97	0.00155818	3565.71
564480	2019-02-24	0.561567	3.50709	17.7163	593.456	0.0372024	46	0.00169307	3.68059e-05	6.7812e-05	2.19183	4.08456	0.093929	16.6543	27169.6	-10.95	1.2167	0.705408	8003.93	2.67502e+10	91.5663	4147.03	0.00155874	3817.99	0.00154244	3778.08
572544	2019-04-21	0.622723	4.93045	19.9815	578.195	0.0372024	40	0.00174665	4.36662e-05	7.55208e-05	2.12142	4.05585	0.0979101	18.2044	22901	-10.731	1.17647	0.665684	7656.18	2.92267e+10	99.5768	5083.27	0.00160073	4658.61	0.00158449	4611.35
580608	2019-06-14	0.531115	4.2111	19.6003	557.949	0.0124008	36	0.00181245	5.0346e-05	8.7813e-05	2.03283	3.70176	0.109936	19.8537	19862.6	-10.595	1.18186	0.671291	6529	3.58867e+10	94.0553	6117.63	0.00164503	5552.52	0.0016248	5484.25
588672	2019-08-05	0.40725	2.62997	17.1606	565.039	0.0868056	44	0.00178585	4.05876e-05	7.78321e-05	2.31743	4.77049	0.104403	18.3532	24638.1	-10.8834	1.24207	0.728063	6700.01	4.59899e+10	86.1732	7077.51	0.00163189	6467.35	0.00161065	6383.18
596736	2019-09-26	0.400566	2.27723	15.3306	598.479	0.0248016	37	0.00168062	4.54221e-05	7.63246e-05	2.07469	3.46305	0.101277	16.1706	22015.7	-10.6701	1.15809	0.645836	7797.19	5.60272e+10	77.2324	7272.23	0.00153495	6641.93	0.00151926	6574
604800	2019-11-21	0.38757	1.9909	13.9739	581.501	0	30	0.00173723	5.79076e-05	8.52215e-05	1.90128	2.90168	0.103122	17.6091	17268.9	-10.3329	1.07351	0.538286	7973.29	5.64761e+10	72.8555	7147.98	0.00157959	6499.36	0.00156625	6444.46
612864	2020-01-14	0.404628	2.14595	14.0355	583.651	0.062004	27	0.0017227	6.38036e-05	8.79227e-05	1.71851	2.30579	0.104763	18.1424	15673.1	-10.1919	1.03167	0.47339	8253.6	6.57947e+10	71.18	8067.86	0.00156191	7314.84	0.00154989	7258.55
620928	2020-03-09	0.457447	2.89886	15.5527	607.59	0.0372024	25	0.00166508	6.6603e-05	9.36165e-05	1.59252	1.58151	0.115866	18.8988	15014.3	-10.162	1.04426	0.493845	7599.58	6.56478e+10	64.52	7052.59	0.00149545	6334.11	0.0014814	6274.62
628992	2020-05-05	0.521475	3.56338	16.4502	605.904	0.0372024	23	0.00167204	7.26975e-05	9.14581e-05	1.39143	1.19208	0.109301	18.8492	13755.6	-10.0036	0.974087	0.368179	8691.1	6.52405e+10	56.7313	6188.52	0.00150681	5576.97	0.00149637	5538.34
637056	2020-06-30	0.599331	4.00578	16.7862	585.383	0.111607	21	0.00171791	8.18052e-05	8.63213e-05	0.854949	-0.401816	0.098116	15.1042	12224.2	-9.78533	0.865058	0.101897	10978.6	7.18607e+10	48.8583	6031.58	0.00155988	5476.72	0.00155372	5455.12
645120	2020-08-24	0.526285	3.44052	16.4751	581.915	0.0372024	22	0.0017302	7.86454e-05	8.84521e-05	1.00068	-0.190773	0.100338	15.4018	12715.3	-9.85934	0.904184	0.209448	10052.1	7.8938e+10	49.1222	6709.04	0.00156919	6084.72	0.00156176	6055.89
653184	2020-10-17	0.649198	3.96121	17.3678	613.698	0.124008	29	0.00164917	5.68678e-05	8.3105e-05	1.47655	1.32126	0.105585	18.3036	17584.6	-10.3462	1.06903	0.531749	8234.02	7.8962e+10	57.6706	7509.95	0.00149605	6812.68	0.00148308	6753.64
661248	2020-12-13	0.722824	4.33698	18.6035	580.211	0.0868056	27	0.00173455	6.42425e-05	8.57344e-05	1.34715	0.783639	0.100557	17.3611	15566	-10.1643	1.01134	0.43852	8740.01	8.45042e+10	64.4997	9454.14	0.00157763	8598.85	0.00156694	8540.62
669312	2021-02-06	0.81275	4.77917	20.2625	589.099	0.136409	33	0.00170568	5.16874e-05	8.16491e-05	1.62946	1.40328	0.103629	16.3318	19347.1	-10.496	1.11868	0.599257	7753.21	9.2849e+10	68.489	10846.7	0.00155263	9873.36	0.00153772	9778.56
677376	2021-04-02	0.707314	4.51213	19.4714	621.121	0.0496032	30	0.00164109	5.47031e-05	8.19423e-05	1.568	1.23994	0.105635	16.5427	18280.5	-10.402	1.08479	0.554336	8146.96	9.91866e+10	66.5456	10831.9	0.00148948	9831.19	0.00147599	9742.19
685440	2021-05-30	0.43899	2.25037	13.6252	665.75	0.0372024	29	0.00153017	5.27643e-05	7.55189e-05	1.42874	0.593186	0.102684	15.2902	18952.2	-10.407	1.05577	0.511832	9251.85	7.41055e+10	62.9164	7134.33	0.00139103	6485.62	0.00137993	6433.85
693504	2021-07-31	0.353241	1.12707	10.7374	561.601	0.0372024	23	0.00178928	7.77948e-05	9.57107e-05	1.05952	-0.142421	0.106427	17.2867	12854.3	-9.9223	0.960067	0.339338	8492.37	7.09558e+10	62.9323	7989.87	0.00161605	7216.31	0.00160581	7170.59
701568	2021-09-21	0.367713	1.47703	12.8909	574.411	0.0496032	30	0.00175372	5.84574e-05	9.44647e-05	1.54841	1.07411	0.117476	17.0015	17106.5	-10.3893	1.13317	0.617053	6550.88	8.65785e+10	59.734	9069.68	0.00157866	8164.32	0.00155952	8065.32
709632	2021-11-14	0.401961	1.78891	15.3742	590.403	0.062004	23	0.00170474	7.41192e-05	9.95219e-05	1.06808	-0.469986	0.118458	16.3566	13491.8	-10.0252	1.01521	0.445344	7483.3	1.00371e+11	58.3551	9984.92	0.00152576	8936.59	0.00151209	8856.54
717696	2022-01-08	0.384669	1.67424	15.1481	582.412	0.0124008	22	0.00172827	7.85579e-05	0.000102657	0.982245	-0.634095	0.119547	16.9891	12729.5	-9.94972	0.998039	0.414401	7454.35	1.13465e+11	55.6796	10918.7	0.00154423	9755.99	0.00153089	9671.69
725760	2022-03-03	0.362535	1.36193	13.5513	588.83	0.0248016	21	0.00170992	8.14248e-05	0.00010421	1.07999	-0.0676733	0.121904	19.4444	12281.3	-9.90084	0.984893	0.389492	7497.81	1.20062e+11	53.6935	11023.1	0.00152373	9822.77	0.00151066	9738.55
733824	2022-04-27	0.428202	1.96224	14.341	601.768	0.0248016	23	0.0016763	7.28826e-05	0.000104105	1.42643	1.23259	0.12833	21.6518	13720.7	-10.0826	1.05449	0.509874	6724.87	1.30166e+11	49.8298	10872.7	0.00148971	9662.45	0.00147277	9552.58
741888	2022-06-22	0.361111	1.38028	12.0485	607.067	0	20	0.00165962	8.29809e-05	0.000112205	1.39841	1.25076	0.136849	23.2019	12051	-9.91675	1.01966	0.453072	6591.01	1.2304e+11	42.2298	8623.32	0.00146129	7592.82	0.00144457	7505.96
749952	2022-08-18	0.316458	1.0755	10.1117	567.786	0	18	0.00177726	9.87368e-05	0.000131562	1.50838	1.59436	0.14871	25.1736	10127.9	-9.73345	1.01035	0.436754	5704.52	1.31785e+11	40.8605	9570.22	0.0015475	8333.02	0.00152783	8227.06
758016	2022-10-10	0.438751	2.02451	13.0919	606.637	0.0248016	23	0.00165951	7.21527e-05	0.000120426	1.94991	2.99656	0.159329	25.9053	13859.5	-10.2023	1.15379	0.641023	4975.24	1.56937e+11	36.5114	9509.01	0.00144507	8280.28	0.00141587	8112.96
766080	2022-12-06	0.349904	1.34419	11.6659	580.507	0.0372024	23	0.00174088	7.56902e-05	0.000134585	2.24398	4.75652	0.174964	29.6131	13211.7	-10.2018	1.19411	0.683707	4178.78	1.51712e+11	35.0913	9268	0.00150185	7995.47	0.00146395	7793.71
774144	2023-01-29	0.508114	2.49354	15.1297	575.045	0.0868056	23	0.00175667	7.63768e-05	0.000141977	2.59109	7.08293	0.187185	33.2093	13093	-10.2269	1.22235	0.710606	3789.03	1.77289e+11	35.1852	10958	0.00150502	9388.22	0.00146082	9112.47
782208	2023-03-23	0.904112	5.38872	20.1492	592.344	0.210813	29	0.00170023	5.86286e-05	0.000124801	2.83486	8.09838	0.185345	31.4236	17056.5	-10.5995	1.30783	0.77931	3764.2	2.05567e+11	35.7346	12489.6	0.00146945	10794.4	0.00141976	10429.3
790272	2023-05-18	0.909167	4.71541	22.046	588.11	0.0496032	23	0.0017144	7.45391e-05	0.000137047	2.5012	6.10235	0.184063	31.4856	13415.8	-10.2428	1.21538	0.704178	3968.68	2.18808e+11	34.3187	12873.8	0.00147137	11048.8	0.00142973	10736.1
798336	2023-07-12	0.788312	3.89619	21.301	599.983	0.0372024	23	0.00168293	7.3171e-05	0.000130105	2.36587	5.19721	0.174963	29.3775	13666.6	-10.2357	1.19411	0.683706	4322.67	2.30051e+11	32.5051	12584.7	0.00145186	10856.8	0.00141522	10582.8
806400	2023-09-06	0.857992	4.44342	20.7824	579.211	0.0744048	22	0.00173644	7.8929e-05	0.000141168	2.2895	4.6645	0.18425	29.1667	12669.6	-10.1644	1.19784	0.687393	3960.6	2.46555e+11	30.926	13240.3	0.00148783	11344.6	0.0014471	11034
814464	2023-10-30	0.993547	4.90943	23.0788	579.546	0.0992063	28	0.00173626	6.20094e-05	0.00012995	2.6505	6.52743	0.18696	27.9638	16126.6	-10.5307	1.29802	0.7723	3672.03	2.81756e+11	31.0796	15204.2	0.00149765	13114.7	0.00144725	12673.4
822528	2023-12-23	0.976654	5.17466	21.3152	582.421	0.111607	28	0.00174032	6.21543e-05	0.00013188	2.73878	7.02384	0.190762	29.8363	16089	-10.5385	1.30581	0.777883	3573.64	3.12512e+11	29.816	16216.1	0.00149822	13960.2	0.00144571	13470.9
830592	2024-02-15	0.752554	3.59706	17.786	592.23	0.0496032	23	0.00170239	7.40168e-05	0.000133348	2.39221	5.18436	0.178462	29.4891	13510.4	-10.2342	1.20246	0.691904	4162.51	3.5235e+11	29.382	17624.4	0.00146569	15173.9	0.00142699	14773.3
838656	2024-04-10	0.939552	4.02052	20.125	605.259	0.0496032	27	0.0016661	6.17075e-05	0.000122076	2.60134	6.2055	0.176619	28.1126	16205.5	-10.4891	1.26175	0.744484	4140.76	3.67244e+11	26.7798	16385.7	0.00144336	14195	0.00140128	13781.2
846720	2024-06-06	0.875445	3.92566	21.0179	589.354	0.124008	25	0.00171347	6.85388e-05	0.000132716	2.5354	5.84673	0.183981	29.2783	14590.3	-10.3671	1.24821	0.733298	3891.27	3.53191e+11	25.5638	15470.8	0.00147479	13315.8	0.0014304	12915
854784	2024-07-31	0.814077	3.48903	21.5567	604.665	0.0496032	22	0.00166467	7.56669e-05	0.00013599	2.39595	5.11575	0.185599	29.8859	13215.8	-10.2103	1.20092	0.690401	4091.6	3.86205e+11	23.6652	15214.5	0.00142525	13026.2	0.00138558	12663.6
862848	2024-09-25	0.868692	3.45875	17.7137	579.031	0.111607	26	0.00173808	6.68491e-05	0.000133209	2.64524	6.60034	0.18531	30.4191	14959.1	-10.4149	1.26632	0.74816	3767.29	4.05631e+11	23.8638	16824.4	0.00149685	14489.4	0.00144981	14034
870912	2024-11-18	0.803062	3.89997	17.1232	588.985	0.0868056	25	0.00170893	6.83574e-05	0.000132695	2.78771	8.2202	0.184701	33.1473	14629	-10.3718	1.24979	0.734625	3882.17	4.55818e+11	24.0548	18737.8	0.00147031	16121.5	0.00142568	15632.1
878976	2025-01-12	0.636651	3.46828	15.3324	598.191	0.0744048	28	0.00168415	6.01483e-05	0.00012063	2.82984	8.44781	0.174235	31.4236	16625.6	-10.5256	1.27038	0.751381	4133.43	4.75982e+11	22.775	18257	0.00146252	15854.5	0.00142002	15393.7
887040	2025-03-09	0.557309	2.4436	12.1327	591.529	0.062004	29	0.00170071	5.86452e-05	0.000120575	2.95801	9.19081	0.17522	31.6468	17051.7	-10.5709	1.28603	0.763434	4033.86	5.05356e+11	21.7827	18721.5	0.00147769	16266.4	0.00143316	15776.3

## Sheet: 5 epochs per period
start_block	start_time	proptime_50	proptime_90	proptime_99	average_block_time	fork_rate	num_miners	total_hash_rate	hash_mean	hash_std	hash_skew	hash_kurt	hhi	max_share	exp_rate	log_normal_loc	log_normal_sigma	truncpl_alpha	truncpl_ell	difficulty	efficiency	total_hash_power	waste_hash_ln	wasted_power_ln	waste_hash_tpl	wasted_power_tpl
362880	2015-06-28	6.61806	15.8336	26.1785	583.558	0.77381	34	0.00172365	5.06956e-05	9.18606e-05	2.16424	3.77665	0.123141	18.9385	19725.6	-10.617	1.20612	0.695433	6007.75	2.23092e+08	985.283	378.873	0.00154955	340.604	0.00152563	335.346
372960	2015-09-04	7.76117	17.9451	27.4823	583.252	0.77381	23	0.00172257	7.48943e-05	0.000107681	1.50482	1.05224	0.129448	19.9206	13352.1	-10.0598	1.05866	0.516247	6459.14	2.57908e+08	696.469	309.416	0.00152963	274.76	0.0015118	271.556
383040	2015-11-11	6.83302	18.0655	28.1	538.739	0.694444	27	0.00187298	6.93695e-05	0.00012648	2.17916	3.9194	0.1556	23.3234	14415.5	-10.3082	1.21007	0.699188	4336.38	3.56484e+08	782.539	522.491	0.00164202	458.062	0.00160589	447.982
393120	2016-01-13	6.80745	17.4707	27.3715	558.025	0.327381	26	0.00180323	6.93548e-05	0.000127338	2.17134	3.85171	0.163129	24.1468	14418.6	-10.3138	1.21449	0.703354	4277.22	6.008e+08	518.121	561.32	0.00157225	489.42	0.00153487	477.784
403200	2016-03-18	5.80812	15.8473	27.654	578.541	0.198413	27	0.00174206	6.45207e-05	0.000125291	2.44782	5.48763	0.171525	26.9841	15498.9	-10.4298	1.25001	0.734808	4110.19	7.59299e+08	516.597	683.325	0.00151339	593.629	0.00147196	577.38
413280	2016-05-24	4.97025	13.7299	26.2399	599.214	0.267857	23	0.00167949	7.30215e-05	0.000110932	1.80611	2.39379	0.139458	22.8274	13694.6	-10.1229	1.09376	0.566703	5933.83	8.86239e+08	494.116	735.458	0.00148122	648.633	0.00145997	639.33
423360	2016-08-02	4.33468	12.5191	25.4157	571.445	0.267857	27	0.00176337	6.53101e-05	9.47408e-05	1.53011	1.24491	0.112089	18.244	15311.6	-10.2028	1.06433	0.524789	7276.22	9.50978e+08	278.118	466.385	0.00159026	420.6	0.00157529	416.639
433440	2016-10-08	3.62836	11.6942	25.5726	579.494	0.228175	35	0.00174213	4.97751e-05	8.05509e-05	1.9691	3.48243	0.101259	17.8472	20090.3	-10.5511	1.13409	0.618158	7671.34	1.14704e+09	278.838	557.2	0.00158985	508.494	0.00157454	503.598
443520	2016-12-15	3.11122	9.99198	23.811	560.059	0.218254	34	0.00179902	5.29124e-05	7.91902e-05	2.02	4.15499	0.0933536	18.0853	18899.2	-10.4346	1.08422	0.553552	8437.51	1.5289e+09	274.387	754.709	0.00165041	692.365	0.00163819	687.237
453600	2017-02-18	2.46012	9.86943	23.4886	580.248	0.178571	40	0.00173367	4.33416e-05	6.62042e-05	1.92943	3.73264	0.0818729	16.2599	23072.5	-10.6484	1.09724	0.571412	9888.59	2.05961e+09	230.874	824.376	0.00160712	764.204	0.00159716	759.466
463680	2017-04-27	2.58294	12.1854	25.6496	565.162	0.277778	35	0.00177982	5.0852e-05	7.19523e-05	1.76624	3.03111	0.0841383	16.6964	19664.9	-10.4362	1.04847	0.50051	9822.43	2.63567e+09	224.694	1054.05	0.00164469	974.019	0.00163542	968.53
473760	2017-07-02	1.15846	8.00882	21.4399	570.214	0.297619	38	0.00178111	4.68713e-05	7.55179e-05	2.31229	6.08227	0.0928309	19.3948	21335	-10.608	1.13128	0.614775	8218.77	3.59473e+09	210.785	1349.57	0.00163697	1240.36	0.00162334	1230.03
483840	2017-09-06	0.824726	5.96919	17.8113	557.801	0.0992063	37	0.00181355	4.90149e-05	7.92693e-05	1.93998	3.25519	0.0958055	17.5893	20401.9	-10.566	1.13368	0.617663	7800.43	4.98184e+09	195.755	1768.61	0.00166269	1621.49	0.00164804	1607.2
493920	2017-11-10	1.54627	9.74371	23.0521	545.707	0.198413	38	0.00186509	4.90812e-05	9.24394e-05	2.18771	3.75238	0.117206	18.0258	20374.4	-10.6793	1.23065	0.718086	5743.82	6.96348e+09	212.682	2762.21	0.00168646	2497.66	0.00166096	2459.89
504000	2018-01-13	0.632426	5.63578	19.6299	550.165	0.0694444	33	0.00182434	5.52831e-05	0.00010345	2.52829	6.48827	0.1332	24.6429	18088.7	-10.5553	1.22656	0.714426	5165.68	1.2029e+10	159.334	3496.59	0.00162888	3121.97	0.00159935	3065.36
514080	2018-03-18	0.386429	1.70458	11.6633	574.884	0.0198413	34	0.00175149	5.15145e-05	9.56045e-05	2.88341	9.47951	0.127734	26.0813	19412	-10.6195	1.22132	0.709663	5636.03	1.63027e+10	136.172	3888.28	0.00157007	3485.52	0.00154361	3426.78
524160	2018-05-24	0.423323	2.3184	13.8285	563.92	0.0595238	37	0.00178371	4.82083e-05	9.21587e-05	2.72469	8.0813	0.123128	24.256	20743.3	-10.7089	1.2401	0.726366	5676.09	2.1361e+10	132.712	5056.56	0.00160616	4553.23	0.00157949	4477.64
534240	2018-07-29	0.404039	2.00055	13.4991	574.106	0.0496032	41	0.00175387	4.27774e-05	7.64322e-05	2.11056	3.53264	0.100356	17.3016	23376.8	-10.7761	1.1972	0.686761	7322.53	2.85511e+10	115.858	5801.59	0.00160526	5309.99	0.00158749	5251.2
544320	2018-10-04	0.511819	2.55225	15.4565	648.473	0.0198413	51	0.0015627	3.06411e-05	6.23336e-05	2.40399	5.0574	0.0991623	17.381	32635.9	-11.2115	1.27935	0.758362	7886.07	2.93105e+10	103.684	4749.07	0.00143579	4363.39	0.00141707	4306.5
554400	2018-12-18	0.452013	2.16188	14.8808	580.364	0.00992063	46	0.0017308	3.76262e-05	6.75216e-05	2.05402	3.43634	0.0902252	16.0417	26577.2	-10.9078	1.19997	0.689476	8252.86	2.44686e+10	91.9459	3893.94	0.00159748	3593.99	0.0015824	3560.06
564480	2019-02-24	0.5722	3.71775	18.0162	588.561	0.0396825	47	0.0017104	3.63915e-05	6.79103e-05	2.20781	4.14853	0.0937925	16.5575	27478.9	-10.9712	1.2248	0.712837	7890.94	2.68573e+10	93.0269	4273.36	0.00157527	3935.75	0.00155853	3893.92
574560	2019-05-04	0.605307	5.0022	20.2441	565.986	0.0198413	41	0.00179063	4.36738e-05	7.95229e-05	2.25214	4.87967	0.103283	19.3849	22897	-10.7699	1.20922	0.698382	6906.16	3.11047e+10	98.281	5473.94	0.00163572	5000.38	0.00161626	4940.89
584640	2019-07-09	0.443129	3.04208	18.0773	569.219	0.0793651	42	0.00177427	4.22446e-05	8.0671e-05	2.26706	4.63614	0.108567	19.256	23671.7	-10.8401	1.23941	0.725774	6491.37	4.21068e+10	88.5879	6618.32	0.00161584	6027.35	0.00159366	5944.6
594720	2019-09-13	0.399935	2.30213	15.498	590.728	0.0198413	39	0.00170427	4.36993e-05	7.5522e-05	2.11964	3.60764	0.100261	15.7639	22883.7	-10.7297	1.176	0.665188	7661.73	5.50357e+10	78.9874	7408.69	0.00155884	6776.46	0.00154245	6705.21
604800	2019-11-21	0.387311	1.98374	13.9518	579.852	0.00992063	30	0.00174003	5.80009e-05	8.52188e-05	1.90706	2.93624	0.102893	17.4107	17241.1	-10.3301	1.07246	0.536768	7986.64	5.78737e+10	72.5185	7302.74	0.00158239	6641.17	0.00156912	6585.44
614880	2020-01-28	0.421351	2.46712	14.6991	608.631	0.0496032	27	0.00166053	6.15012e-05	8.66005e-05	1.73187	2.32214	0.107753	18.5317	16259.8	-10.2429	1.0454	0.495656	8200.55	6.61126e+10	66.9938	7354.72	0.00150223	6653.57	0.00148964	6597.81
624960	2020-04-08	0.520481	3.46834	16.3774	594.268	0.0396825	23	0.00170474	7.4119e-05	9.60184e-05	1.41435	1.06732	0.113272	18.8591	13491.8	-10.0024	0.992549	0.404132	8039.34	6.49821e+10	62.2971	6901.1	0.00153165	6200.41	0.00151973	6152.16
635040	2020-06-16	0.568702	3.78565	16.4546	588.471	0.0992063	21	0.00170841	8.13531e-05	8.73724e-05	0.928066	-0.190241	0.0999299	15.754	12292.1	-9.80025	0.875827	0.133039	10656.8	7.10476e+10	49.5066	6009.05	0.00154892	5448.04	0.00154235	5424.93
645120	2020-08-24	0.592936	3.83026	17.0994	608.535	0.0793651	23	0.00166408	7.23512e-05	8.39125e-05	1.0433	-0.137033	0.099419	15.3869	13821.5	-9.96015	0.923221	0.256573	10275.3	8.0328e+10	49.2619	6584.93	0.00151132	5980.46	0.00150378	5950.62
655200	2020-11-03	0.60396	3.63341	17.0045	576.765	0.0992063	29	0.0017471	6.02447e-05	8.78325e-05	1.55006	1.75551	0.10525	18.8988	16599	-10.2869	1.06753	0.529536	7809.23	7.80065e+10	61.2745	8350.78	0.00158527	7577.27	0.00157166	7512.21
665280	2021-01-09	0.822524	4.77158	19.9295	593.108	0.0892857	31	0.00169375	5.4637e-05	8.14056e-05	1.53126	1.12949	0.101558	16.5278	18302.6	-10.3995	1.08137	0.549531	8244.76	9.10857e+10	67.518	10416.4	0.00154257	9486.67	0.00152958	9406.79
675360	2021-03-19	0.71414	4.57328	19.6796	610.428	0.0793651	31	0.00166495	5.37081e-05	8.23716e-05	1.5823	1.22048	0.105688	16.3393	18619.2	-10.4368	1.09983	0.574867	7915.61	9.81317e+10	67.0073	10948	0.00151187	9941.35	0.00149761	9847.59
685440	2021-05-30	0.426485	2.09673	13.1902	644.495	0.0396825	29	0.00157722	5.4387e-05	7.72233e-05	1.38859	0.484198	0.101605	15.377	18386.8	-10.3714	1.05069	0.503987	9120.07	7.17368e+10	63.023	7130.72	0.00143495	6487.49	0.00142385	6437.32
695520	2021-08-13	0.361882	1.22769	11.101	570.906	0.0198413	30	0.00176169	5.8723e-05	9.08609e-05	1.49073	0.89612	0.110476	17.1627	17029.1	-10.3537	1.10546	0.582302	7113.02	7.77191e+10	61.5931	8433.15	0.00159347	7627.9	0.00157711	7549.57
705600	2021-10-18	0.381621	1.62876	14.5971	578.794	0.0892857	26	0.00173539	6.67459e-05	9.76789e-05	1.24811	-0.013645	0.117665	16.25	14982.2	-10.187	1.06993	0.533075	6995.56	9.53027e+10	59.0505	9766.21	0.00155775	8766.5	0.00154166	8675.94
715680	2021-12-25	0.389688	1.73841	15.415	585.467	0.00992063	22	0.00172067	7.82124e-05	0.000102012	0.994676	-0.594535	0.119267	17.1429	12785.7	-9.95293	0.996843	0.41218	7515.69	1.11622e+11	56.0275	10760.9	0.00153776	9616.99	0.00152457	9534.5
725760	2022-03-03	0.370558	1.44201	13.8616	585.473	0.0198413	22	0.00171948	7.81581e-05	0.000104488	1.17718	0.213633	0.123	19.8115	12794.6	-9.9693	1.01245	0.440481	7158.81	1.21643e+11	53.3858	11166.3	0.00153247	9951.85	0.001518	9857.87
735840	2022-05-10	0.407535	1.81204	13.3806	615.199	0.0198413	21	0.00164059	7.81231e-05	0.000105665	1.34736	1.00225	0.130584	21.994	12800.3	-9.97725	1.01983	0.453365	6997.1	1.28982e+11	46.0821	9751.24	0.00145269	8634.41	0.00143726	8542.72
745920	2022-07-21	0.337444	1.18252	10.9958	585.963	0	19	0.00171965	9.05081e-05	0.000121765	1.49021	1.63741	0.142879	24.4742	11048.7	-9.82666	1.01645	0.447505	6104.37	1.26479e+11	41.9445	9122.96	0.00150573	7988.06	0.00148745	7891.08
756000	2022-09-28	0.412612	1.82341	12.3554	591.035	0.0198413	23	0.0017025	7.40216e-05	0.000123675	1.95158	3.03175	0.159573	26.0218	13509.6	-10.1775	1.15446	0.641777	4839.44	1.52488e+11	37.0876	9628.34	0.00148228	8382.93	0.00145222	8212.9
766080	2022-12-06	0.370293	1.50772	12.1854	585.014	0.0297619	26	0.0017246	6.63308e-05	0.00012872	2.48374	6.1288	0.17773	30.3571	15076	-10.4016	1.24959	0.734454	4003.37	1.55171e+11	35.2441	9431.63	0.00149136	8156.04	0.00144847	7921.52
776160	2023-02-12	0.570633	2.88797	16.2682	575.028	0.128968	26	0.00174956	6.72908e-05	0.000134528	2.74641	7.84975	0.186274	32.6389	14860.9	-10.4109	1.26839	0.749802	3718.16	1.89402e+11	35.2497	11680.7	0.00150597	10054.4	0.00145812	9734.93
786240	2023-04-20	1.03628	5.96405	22.9059	596.018	0.138889	31	0.00169277	5.46055e-05	0.000121101	2.99047	9.11249	0.185798	31.6468	18313.2	-10.7044	1.33344	0.796682	3723.39	2.14622e+11	35.0228	12724	0.00146576	11017.6	0.00141385	10627.4
796320	2023-06-28	0.791895	3.92317	20.9215	592.731	0.0396825	23	0.00170335	7.40588e-05	0.000131695	2.36836	5.21854	0.174987	29.4444	13502.8	-10.2237	1.19417	0.683762	4270.09	2.27546e+11	32.7513	12694.1	0.00146946	10951	0.00143236	10674.6
806400	2023-09-06	0.868509	4.48199	21.0797	579.269	0.0992063	25	0.00173758	6.95031e-05	0.000134542	2.4709	5.60584	0.183894	28.9385	14387.8	-10.3529	1.24802	0.733136	3839.6	2.509e+11	30.9172	13478.6	0.00149561	11601.7	0.00145064	11252.8
816480	2023-11-12	1.02201	5.24864	23.1934	590.762	0.109127	29	0.00170699	5.88618e-05	0.000126065	2.73424	7.00411	0.187198	28.3333	16988.9	-10.6005	1.31165	0.781988	3703.79	2.96478e+11	30.738	15556.1	0.0014739	13431.9	0.00142305	12968.5
826560	2024-01-20	0.825871	4.09015	18.6015	581.181	0.0496032	24	0.00173575	7.23231e-05	0.000137941	2.49203	5.66971	0.186925	30.1885	13826.9	-10.3015	1.23864	0.725106	3800.92	3.35755e+11	29.5494	17221	0.00148952	14778	0.00144448	14331.2
836640	2024-03-28	0.897764	3.87526	19.5336	599.722	0.0496032	27	0.00167987	6.22175e-05	0.000122449	2.60316	6.25312	0.17518	28.1944	16072.6	-10.4768	1.25848	0.741823	4149.58	3.65201e+11	27.1821	16676	0.00145643	14457.9	0.00141471	14043.7
846720	2024-06-06	0.85233	3.82832	21.0676	596.756	0.109127	26	0.00168958	6.4984e-05	0.000127962	2.58774	6.14732	0.181859	28.9683	15388.4	-10.4337	1.25882	0.7421	3968.67	3.60435e+11	25.3979	15467	0.00145779	13345.1	0.00141376	12942
856800	2024-08-14	0.86249	3.49614	19.8764	589.319	0.0992063	27	0.00171039	6.33479e-05	0.000131505	2.72251	6.93845	0.190735	30.3869	15785.8	-10.5016	1.29209	0.767952	3663.07	3.86091e+11	23.4917	15513.1	0.00147068	13339	0.00142034	12882.4
866880	2024-10-22	0.811487	3.6259	17.4394	584.23	0.0496032	27	0.00171968	6.36918e-05	0.000127791	2.78151	7.89189	0.180612	31.6171	15700.6	-10.4687	1.27065	0.751591	3900.17	4.39849e+11	24.2039	18307.8	0.00148656	15826	0.00144112	15342.2
876960	2024-12-29	0.671058	3.63728	15.8597	597.876	0.0992063	29	0.00168644	5.8153e-05	0.00012076	2.9784	9.53186	0.178052	32.3512	17196	-10.5874	1.29229	0.7681	3987.75	4.75088e+11	22.8446	18303.2	0.00146308	15879.1	0.00141751	15384.5

## Sheet: 10 epochs per period
start_block	start_time	proptime_50	proptime_90	proptime_99	average_block_time	fork_rate	num_miners	total_hash_rate	hash_mean	hash_std	hash_skew	hash_kurt	hhi	max_share	exp_rate	log_normal_loc	log_normal_sigma	truncpl_alpha	truncpl_ell	difficulty	efficiency	total_hash_power	waste_hash_ln	wasted_power_ln	waste_hash_tpl	wasted_power_tpl
362880	2015-06-28	7.25981	17.019	26.9105	583.405	0.77381	38	0.00172307	4.5344e-05	8.9186e-05	2.3057	4.46712	0.125442	19.4296	22053.6	-10.7926	1.2581	0.741509	5700.67	2.405e+08	840.876	348.457	0.00155016	313.491	0.00152271	307.938
383040	2015-11-11	6.81921	17.7442	27.7064	548.382	0.510913	32	0.0018292	5.71625e-05	0.000117358	2.48421	5.46715	0.158855	23.7351	17494	-10.5954	1.28513	0.762757	4150.33	4.78642e+08	650.33	569.385	0.00160797	500.52	0.00156579	487.391
403200	2016-03-18	5.37668	14.757	26.9258	588.878	0.233135	31	0.00170836	5.51085e-05	0.000108327	2.45769	5.50872	0.152883	23.5714	18146	-10.5971	1.25772	0.741202	4696.15	8.22769e+08	505.356	710.323	0.00150554	625.99	0.00147002	611.223
423360	2016-08-02	3.97602	12.1022	25.4968	575.47	0.248016	39	0.00175176	4.49169e-05	8.03165e-05	2.08969	3.64798	0.105522	17.1131	22263.3	-10.7279	1.19769	0.687241	6963.05	1.04901e+09	278.478	511.734	0.00159663	466.419	0.00157751	460.832
443520	2016-12-15	2.7758	9.92885	23.6449	570.153	0.198413	44	0.00176151	4.00343e-05	6.78885e-05	2.2295	5.24196	0.0865964	17.1726	24978.6	-10.8031	1.16392	0.652246	8686.39	1.79425e+09	252.631	798.465	0.00162907	738.43	0.00161587	732.449
463680	2017-04-27	1.85439	10.0493	23.4965	567.688	0.287698	41	0.00178056	4.34284e-05	7.075e-05	2.20542	5.36829	0.0875436	18.0456	23026.4	-10.6923	1.13834	0.623213	8676.04	3.1152e+09	217.739	1207.76	0.00164422	1115.28	0.00163152	1106.67
483840	2017-09-06	1.18838	7.87155	20.4527	551.754	0.14881	47	0.00184359	3.92254e-05	7.82218e-05	2.41573	5.17797	0.104087	17.8075	25493.7	-10.9486	1.26679	0.748534	6410.8	5.97266e+09	204.219	2248.68	0.00168665	2057.26	0.00166361	2029.15
504000	2018-01-13	0.496703	3.46702	15.2352	562.525	0.0446429	39	0.00178242	4.57032e-05	9.31363e-05	2.96434	9.61661	0.129394	25.3621	21880.3	-10.8131	1.28045	0.759201	5268.76	1.41659e+10	147.753	3730.7	0.00160061	3350.16	0.00156959	3285.22
524160	2018-05-24	0.413534	2.15757	13.6604	569.013	0.0545635	46	0.00176664	3.84052e-05	7.80225e-05	2.69704	7.32036	0.109511	20.7788	26038.1	-10.9846	1.2785	0.757707	6308.85	2.4956e+10	124.285	5479.52	0.00161026	4994.48	0.00158594	4919.05
544320	2018-10-04	0.483856	2.37082	15.1894	614.418	0.014881	66	0.00163918	2.48361e-05	5.71457e-05	2.75524	7.1152	0.0941513	16.7113	40264	-11.523	1.35633	0.811114	7605.29	2.68896e+10	97.8148	4311.37	0.00151583	3986.92	0.00149447	3930.75
564480	2019-02-24	0.588387	4.34744	19.109	577.273	0.0297619	55	0.00175345	3.1881e-05	6.73203e-05	2.61289	6.55362	0.097779	17.9712	31366.7	-11.2021	1.30279	0.77573	7034.6	2.8981e+10	95.6539	4860.83	0.0016141	4474.52	0.00159247	4414.56
584640	2019-07-09	0.421116	2.66519	16.7636	579.973	0.0496032	50	0.00173461	3.46923e-05	7.12446e-05	2.48713	5.45304	0.10266	16.994	28824.8	-11.095	1.2853	0.762884	6834.85	4.85713e+10	83.7877	7059.31	0.0015898	6469.98	0.00156769	6380
604800	2019-11-21	0.404727	2.23124	14.3339	594.242	0.0297619	34	0.00169764	4.99306e-05	8.10104e-05	2.07919	3.75484	0.104558	17.6835	20027.8	-10.5498	1.13573	0.620116	7608.25	6.19931e+10	69.7562	7341.27	0.00154502	6681.28	0.0015293	6613.33
624960	2020-04-08	0.544442	3.62614	16.4165	591.37	0.0694444	25	0.00170666	6.82663e-05	8.91906e-05	1.3552	0.914658	0.105548	17.3065	14648.5	-10.09	0.997912	0.414166	8581.6	6.80148e+10	55.9018	6488.98	0.00154455	5872.62	0.00153367	5831.27
645120	2020-08-24	0.5986	3.73753	17.0565	592.65	0.0892857	33	0.00170498	5.1666e-05	7.97964e-05	1.60989	1.64769	0.100397	17.1429	19355.1	-10.4804	1.10429	0.580779	8114.06	7.91672e+10	55.2682	7460.01	0.00155554	6806.14	0.00154186	6746.3
665280	2021-01-09	0.767465	4.67017	19.8019	601.768	0.0843254	40	0.00167881	4.19703e-05	7.48633e-05	1.92315	2.53694	0.102553	16.4335	23826.4	-10.7939	1.19612	0.685698	7488.66	9.46087e+10	67.2627	10683.4	0.00153375	9760.25	0.00151624	9648.79
685440	2021-05-30	0.388067	1.57993	11.9478	607.7	0.0297619	38	0.00167315	4.40302e-05	7.74046e-05	1.8173	2.02226	0.105505	16.2698	22711.7	-10.735	1.18687	0.67643	7348.82	7.47279e+10	62.308	7790.43	0.00152439	7097.78	0.00150659	7014.9
705600	2021-10-18	0.385684	1.68463	15.0106	582.131	0.0496032	29	0.00172745	5.95673e-05	9.43274e-05	1.39428	0.384874	0.11797	15.7242	16787.7	-10.3559	1.12024	0.601213	6694.72	1.03462e+11	57.539	10283.7	0.00155351	9248.2	0.00153514	9138.88
725760	2022-03-03	0.389548	1.63191	13.6153	600.336	0.0198413	26	0.00167888	6.45722e-05	9.96374e-05	1.5354	1.43788	0.126515	20.9028	15486.5	-10.2568	1.1037	0.580003	6504.3	1.25312e+11	49.734	10463.2	0.00149782	9334.79	0.00147888	9216.75
745920	2022-07-21	0.375349	1.50584	11.6808	588.499	0.00992063	25	0.00171028	6.8411e-05	0.000115643	1.99723	3.44172	0.149729	25.248	14617.5	-10.265	1.16191	0.650046	5115.46	1.39484e+11	39.5161	9426.78	0.00150162	8276.7	0.00147345	8121.42
766080	2022-12-06	0.469886	2.19384	14.2152	580.021	0.0793651	31	0.00173832	5.60748e-05	0.000122689	2.90957	8.81282	0.181699	31.498	17833.3	-10.6666	1.325	0.791105	3725.28	1.72287e+11	35.2469	10556.1	0.00150833	9159.42	0.00145722	8849.06
786240	2023-04-20	0.914435	4.94597	21.9156	594.374	0.0892857	34	0.00169822	4.99475e-05	0.000114795	3.07907	9.62385	0.180201	30.5456	20021	-10.8234	1.35563	0.810685	3790.27	2.21084e+11	33.887	12722.8	0.00147874	11078.6	0.00142663	10688.1
806400	2023-09-06	0.946081	4.86909	22.1476	585.016	0.104167	34	0.00172101	5.0618e-05	0.00011833	2.99689	8.71028	0.185417	28.6359	19755.8	-10.8244	1.36616	0.817014	3615.03	2.73689e+11	30.8276	14520.5	0.00149474	12611.4	0.00143909	12141.8
826560	2024-01-20	0.862618	3.98115	19.0795	590.452	0.0496032	32	0.00170664	5.33325e-05	0.000118559	2.92772	8.24884	0.180855	29.1915	18750.3	-10.73	1.33492	0.797644	3794.24	3.50478e+11	28.3657	16966.7	0.0014829	14742.4	0.00143214	14237.7
846720	2024-06-06	0.857401	3.66194	20.4715	593.038	0.104167	30	0.00170035	5.66782e-05	0.000123435	2.8638	7.8026	0.186161	29.6776	17643.5	-10.6521	1.32211	0.78916	3719.96	3.73263e+11	24.4448	15514.5	0.00147053	13417.6	0.00141928	12950
866880	2024-10-22	0.740198	3.63172	16.6355	591.053	0.0744048	32	0.00170242	5.32006e-05	0.000117552	3.10548	10.227	0.179054	31.9841	18796.8	-10.7274	1.33115	0.795178	3849.99	4.57468e+11	23.5243	18320.7	0.00148059	15933.5	0.0014309	15398.8
